# Supplementary material for: Precise Fecal Microbiome of the Herbivorous Tibetan Antelope Inhabiting High-Altitude Alpine Plateau
Source: Front Microbiol. 2018 Sep 28;9:2321. doi: 10.3389/fmicb.2018.02321 (PMC6172336; doi:10.3389/fmicb.2018.02321)
Supplement: Supplementary file 2 [file Data_Sheet_2.XLSX]

## Sheet: Absolute abundance
OPU	Category	OTUs No.	Reads No.	Reads number of a specific OPU in each sample
				TA10	TA11	TA13	TA16	TA2	TA23	TA25	TA27	TA28	TA29	TA30	TA36	TA37	TA38	TA39	TA40	TA42	TA43	TA44	TA45	TA48	TA49	TA5	TA50	TA51	TA53	TA6	TA68	TA69	TA7	TA8	TA9	TA361	TA362	TA366	TA369	TA373	TA375	TA379	TA380	TA381	TA384	TA389	TA390	TA393	TA394
OPU 106	Uncultured	9659	118188	1101	1398	906	777	1416	923	1205	678	1731	1520	530	1080	864	1470	386	264	509	652	1291	1239	653	777	278	486	391	1308	1250	437	865	1197	983	1746	1343	909	969	1665	1343	2429	1187	1758	1460	985	943	821	724	1042
OPU 142	Uncultured	6081	90609	1140	426	845	597	729	682	870	560	2510	2288	493	1246	1239	1676	876	590	519	460	1044	2156	899	683	296	1154	583	1134	776	1053	922	1476	680	1123	586	604	503	1154	252	1119	1865	964	759	1377	531	216	488	371
OPU 91	Uncultured	2022	85042	458	229	892	1846	1208	384	3169	1209	1274	4605	880	596	914	1007	925	1108	854	975	187	1007	1156	1111	452	1313	1709	908	1763	2085	820	1277	354	1517	42	300	543	158	38	184	455	515	97	80	35	38	630	46
OPU 144	Uncultured	4663	65595	948	273	229	599	680	567	472	235	1734	1024	74	1005	1466	1175	1494	500	356	511	670	1243	510	410	269	1426	416	626	390	805	504	583	652	599	482	503	310	755	581	838	638	594	316	484	293	395	393	260
OPU 151	Uncultured	4985	60911	348	148	338	386	163	251	515	197	721	608	2274	305	1265	2905	669	792	1216	1017	456	1227	1445	1213	166	892	644	799	356	1222	1515	524	316	313	225	225	209	470	729	575	555	412	244	391	341	585	104	202
OPU 166	Uncultured	4152	44772	637	399	325	507	728	501	328	268	1160	623	84	861	920	289	606	450	117	197	441	701	214	298	235	554	97	542	409	487	213	549	406	809	326	471	288	774	318	697	401	344	273	257	172	171	246	216
OPU 1	Uncultured	1285	43233	227	131	253	125	196	260	368	92	247	1190	406	132	705	701	592	498	485	750	313	840	562	319	416	898	1540	666	270	640	177	170	200	331	103	127	75	172	296	380	332	437	94	284	175	222	105	66
OPU 32	Uncultured	1007	21233	93	562	165	48	103	88	23	48	220	19	463	65	381	476	42	104	115	94	138	527	188	251	151	194	105	413	44	72	125	124	281	180	284	219	145	263	179	309	29	124	201	248	83	179	70	342
OPU 26	Uncultured	762	20018	627	152	49	14	190	119	218	93	163	81	1028	58	417	306	346	1522	159	315	88	419	271	733	158	248	1024	320	89	1246	65	309	519	217	31	70	31	48	495	130	124	84	31	202	202	359	26	53
OPU 25	Uncultured	805	17884	94	75	208	91	58	154	139	33	216	221	200	139	440	288	137	361	187	317	149	386	205	232	80	478	257	280	117	356	125	73	87	143	40	58	15	26	250	77	266	120	13	229	120	146	88	32
OPU 116	Uncultured	1179	17704	246	161	125	110	232	159	139	83	297	395	42	191	80	291	122	30	92	102	314	190	125	173	39	62	34	240	116	74	122	234	175	152	205	131	164	308	61	263	276	266	220	95	110	40	326	183
OPU 107	Uncultured	2767	17042	171	278	84	59	235	59	84	61	178	112	30	101	106	96	32	50	31	77	94	142	36	150	27	84	57	227	77	67	37	156	129	163	201	116	147	365	69	540	143	655	478	87	57	43	131	236
OPU 612	Uncultured	1252	16807	233	74	29	145	428	126	45	104	384	71	68	208	879	456	233	274	110	122	137	506	357	286	127	844	64	219	103	448	777	108	218	176	54	19	72	100	139	97	108	131	78	216	113	111	182	29
OPU 124	Higher taxa	848	14622	347	76	53	329	460	149	322	132	328	202	18	179	169	54	301	103	17	77	1028	117	75	169	86	259	76	60	84	100	119	382	544	233	43	26	54	59	464	94	90	76	55	176	281	382	187	52
OPU 2	Uncultured	615	12326	73	52	117	73	39	126	106	22	104	117	173	123	247	196	48	167	105	118	106	226	120	96	64	294	105	149	87	134	83	43	25	64	22	68	26	14	188	41	187	73	9	209	104	132	42	25
OPU 712	Uncultured	594	9812	155	48	98	150	139	103	123	102	482	124	23	219	156	171	80	96	88	41	170	80	82	38	53	163	54	65	122	81	101	171	114	112	29	21	20	29	90	33	81	45	19	60	67	99	134	19
OPU 121	Uncultured	457	9182	285	118	62	103	205	91	107	65	460	374	4	308	27	72	11	17	24	10	162	37	26	49	22	37	16	82	60	11	23	229	335	142	117	38	72	189	47	317	20	196	179	50	59	45	132	77
OPU 664	Uncultured	621	9164	206	34	8	118	126	91	152	46	80	140	21	60	154	208	108	120	63	94	218	115	90	231	72	173	91	50	109	177	202	96	297	143	12	41	33	56	97	37	31	59	32	89	73	96	52	40
OPU 160	Uncultured	709	9003	55	27	32	100	13	49	103	32	121	124	589	87	268	260	122	176	92	140	97	264	101	309	24	106	109	276	80	236	148	76	27	65	47	55	32	128	172	126	57	88	70	18	53	112	42	33
OPU 115	Uncultured	689	8319	133	138	66	65	110	102	88	44	174	125	11	143	39	77	24	20	35	47	136	61	45	62	29	25	31	64	58	37	40	236	131	141	95	42	70	105	109	169	83	233	90	73	73	76	55	61
OPU 98	Uncultured	264	7041	43	33	68	124	27	35	54	38	208	161	6	158	101	244	147	157	274	96	46	61	357	97	43	113	167	41	159	201	233	116	31	97	6	11	8	11	22	10	20	12	12	33	11	26	23	28
OPU 587	Uncultured	573	6925	73	30	61	10	51	87	21	19	126	92	8	125	190	166	52	56	45	53	73	339	63	85	16	192	51	197	86	122	63	115	50	119	52	27	25	79	30	99	68	88	85	33	28	13	29	53
OPU 668	Uncultured	293	6768	62	14	16	197	196	44	209	26	151	9	8	52	30	7	30	47	3	78	272	99	13	53	36	171	7	8	38	130	9	67	73	57	24	3	79	59	163	37	16	36	25	135	153	123	112	14
OPU 3	Uncultured	191	6200	83	51	24	187	57	38	79	218	186	0	0	30	1	0	0	0	0	0	402	0	0	0	40	0	0	0	18	0	0	293	255	151	0	0	0	0	188	0	0	0	0	433	60	90	49	122
OPU 287	Uncultured	713	6084	47	10	26	52	26	37	24	17	260	43	22	125	164	90	281	79	56	118	19	131	101	72	19	161	200	55	35	62	47	68	33	26	15	27	8	22	37	28	57	15	4	39	27	27	28	9
OPU 704	Uncultured	285	5829	74	67	110	61	49	74	121	45	114	58	3	87	68	107	70	4	53	21	148	73	78	16	29	32	15	52	81	5	42	119	24	76	55	19	23	62	87	79	84	51	27	88	79	52	24	17
OPU 267	Uncultured	251	5294	321	87	113	0	90	87	0	46	377	0	0	181	0	0	0	0	0	0	104	0	0	0	44	0	0	0	1	0	0	217	225	162	0	49	49	0	254	0	0	0	0	166	129	174	27	0
OPU 149	Uncultured	402	4630	13	10	65	43	57	36	14	8	65	44	48	14	150	36	166	137	36	201	17	83	101	110	16	42	403	24	31	175	31	29	18	71	14	46	5	17	48	18	31	8	13	24	11	21	21	15
OPU 131	Uncultured	237	4139	37	48	98	19	63	53	47	26	119	47	10	108	76	45	2	20	20	28	54	101	36	33	8	17	19	87	30	26	23	79	94	67	42	20	23	38	50	38	53	59	25	46	29	35	46	18
OPU 33	Uncultured	287	4135	66	78	94	6	18	23	5	9	44	45	225	10	192	42	10	41	36	43	43	196	74	24	6	64	129	31	8	35	30	34	29	14	31	28	4	25	21	62	90	37	23	79	11	10	28	20
OPU 36	Uncultured	250	4050	11	110	41	4	19	11	45	25	25	30	34	10	24	122	3	15	43	25	32	19	60	76	5	25	40	38	21	12	27	17	25	28	64	30	36	67	29	117	29	135	41	25	21	15	22	51
OPU 262	Uncultured	376	3992	42	19	19	27	39	35	34	16	77	39	36	51	53	64	23	15	25	31	63	46	35	34	15	22	14	48	42	29	53	36	45	35	19	14	7	39	41	85	70	51	32	25	35	35	14	19
OPU 139	Uncultured	372	3794	17	83	8	8	33	10	42	20	15	39	8	23	25	36	6	14	19	20	27	43	18	25	5	2	23	59	10	14	23	14	24	37	69	16	74	71	17	123	12	225	99	20	27	16	14	61
OPU 152	Uncultured	787	3505	6	42	3	5	8	1	2	2	27	3	0	7	7	4	5	2	0	4	5	2	2	14	2	5	0	25	2	2	6	15	3	3	46	34	30	93	3	158	2	131	156	4	2	2	5	70
OPU 680	Uncultured	173	3399	111	7	6	23	69	34	16	25	44	59	0	102	38	83	109	6	16	10	34	10	19	13	32	61	28	20	20	0	200	45	124	58	13	14	11	23	81	23	68	40	19	11	68	89	29	23
OPU 119	Uncultured	437	3175	7	58	17	3	25	13	13	8	34	17	12	20	11	22	4	7	0	8	25	26	3	56	4	5	10	49	7	11	6	22	19	17	43	25	33	52	8	47	18	109	69	17	5	7	40	60
OPU 695	Uncultured	149	2940	85	6	3	48	24	32	31	24	59	113	1	4	50	74	50	14	14	13	49	13	58	23	12	21	50	76	21	6	157	28	45	32	3	6	7	20	43	14	41	18	12	18	38	33	25	6
OPU 117	Uncultured	374	2899	42	76	38	9	17	5	12	5	40	27	7	21	47	27	6	5	7	6	17	40	6	32	1	2	2	71	19	7	5	31	20	23	60	19	32	46	5	51	8	45	29	4	4	4	45	16
OPU 266	Uncultured	172	2873	37	52	23	13	36	12	28	16	54	34	2	17	5	18	3	4	7	19	10	13	5	10	8	8	2	19	25	4	9	21	12	54	18	14	9	37	16	46	114	43	19	57	9	9	20	27
OPU 114	Uncultured	211	2860	56	12	8	37	53	28	47	15	80	52	0	63	11	32	13	0	14	12	111	15	19	4	9	7	1	15	48	2	30	72	82	62	18	12	16	38	57	23	12	19	22	20	29	41	51	8
OPU 130	Higher taxa	232	2560	30	5	31	17	13	21	19	16	58	41	36	18	51	71	18	23	22	22	28	70	29	19	9	35	13	40	21	42	54	21	9	29	11	10	14	11	38	10	21	18	12	15	15	16	14	8
OPU 618	Uncultured	156	2427	30	17	63	3	15	13	26	20	34	33	2	21	7	50	18	6	17	14	50	35	64	14	2	6	27	12	36	15	45	49	1	65	30	10	15	17	20	40	41	26	17	33	18	20	10	13
OPU 108	Higher taxa	271	2302	32	14	35	11	14	29	26	10	52	25	14	40	21	26	15	17	20	11	29	18	17	22	8	28	11	22	28	10	25	33	34	31	22	9	13	30	35	44	19	22	20	17	17	24	13	6
OPU 164	Uncultured	305	2285	18	16	18	15	11	11	14	14	37	14	56	13	47	54	24	25	13	20	25	42	16	27	5	38	12	35	16	17	29	28	16	19	10	12	13	20	27	21	21	29	21	14	14	32	3	13
OPU 607	Higher taxa	128	2039	27	5	35	21	35	16	7	15	37	31	1	37	23	44	14	4	23	5	12	28	29	11	3	21	3	38	18	17	26	28	18	32	1	3	0	10	33	11	12	13	3	28	32	22	34	3
OPU 727	Uncultured	137	1835	23	32	38	7	36	17	31	28	29	27	1	47	13	17	6	3	8	8	14	10	7	3	3	10	4	13	11	2	11	31	25	37	25	9	11	14	26	28	18	23	10	25	20	7	26	10
OPU 123	Uncultured	132	1707	59	28	15	18	46	12	20	6	51	20	6	42	16	38	19	4	21	6	24	10	24	19	3	19	2	9	6	3	4	65	86	16	18	6	26	15	16	33	14	22	38	4	10	18	22	28
OPU 167	Uncultured	130	1667	6	5	0	4	1	0	2	0	5	4	0	0	1	0	6	0	0	0	0	2	0	10	3	5	1	14	2	2	3	1	1	3	37	5	24	23	1	56	1	64	31	2	1	1	3	30
OPU 654	Uncultured	147	1631	24	8	8	45	14	6	6	14	24	55	7	23	42	49	0	12	16	9	32	19	6	22	3	33	5	31	15	7	10	27	7	11	7	8	7	11	22	17	16	11	4	9	13	21	6	5
OPU 23	Uncultured	88	1584	8	13	25	0	6	14	5	1	20	0	60	24	85	2	6	6	7	3	23	77	10	57	4	88	26	35	11	51	0	14	11	15	6	14	3	10	35	20	0	7	10	30	16	18	22	2
OPU 27	Uncultured	106	1580	0	13	3	2	17	4	6	2	11	0	64	1	14	43	1	23	17	7	12	15	11	35	2	10	7	9	6	1	13	7	8	14	9	4	6	17	29	61	12	85	32	8	9	9	8	67
OPU 725	Uncultured	118	1579	14	10	39	9	29	8	20	15	15	20	10	23	31	32	17	36	11	22	9	28	22	13	3	42	13	19	5	40	26	30	26	14	8	4	7	14	11	18	16	15	9	12	13	9	27	11
OPU 179	Uncultured	60	1576	13	14	41	6	26	31	17	11	20	23	6	19	8	8	12	28	4	8	14	20	5	11	10	3	12	28	13	52	11	26	17	40	14	9	14	26	14	36	33	21	10	37	14	9	5	7
OPU 737	Higher taxa	96	1570	35	5	8	20	44	23	9	11	57	18	0	25	3	13	7	3	10	0	36	4	13	1	6	7	3	2	19	7	18	30	35	33	6	5	5	5	29	16	14	7	7	14	9	18	23	3
OPU 84	Uncultured	82	1534	68	21	7	0	13	2	1	36	301	0	5	13	0	25	1	2	5	5	3	2	7	2	0	0	1	1	4	2	10	272	25	14	0	1	2	0	259	1	1	1	0	4	50	212	11	1
OPU 686	Uncultured	98	1533	33	7	0	43	18	17	22	9	53	40	4	26	37	20	22	13	15	1	55	33	22	13	11	81	1	6	20	23	21	35	26	19	6	6	9	15	11	15	8	9	10	7	8	4	1	11
OPU 420	New species	40	1476	15	6	14	8	8	10	4	5	63	0	12	8	50	40	9	12	17	15	19	43	17	10	2	63	38	8	4	26	11	8	16	10	3	6	0	0	7	7	0	0	1	11	12	14	8	0
OPU 601	Uncultured	35	1435	6	3	12	0	11	6	5	5	44	15	1	95	38	5	29	14	2	22	25	71	4	18	2	14	15	92	3	37	1	21	3	19	31	6	4	9	2	10	4	12	10	3	7	4	6	11
OPU 615	Uncultured	98	1395	15	4	10	14	60	8	16	8	27	6	11	25	43	11	2	22	3	5	19	45	4	20	16	33	3	8	6	41	2	20	26	19	6	3	4	7	7	10	5	11	5	14	6	7	26	7
OPU 687	Higher taxa	124	1351	34	11	6	12	12	1	20	2	4	30	9	8	23	21	4	9	6	3	12	38	4	24	15	25	4	18	6	9	1	10	35	25	5	6	29	29	24	20	3	12	16	3	7	17	17	22
OPU 161	Uncultured	101	1320	14	6	35	5	7	10	21	16	34	13	6	10	16	34	7	25	14	8	14	22	15	34	6	15	5	25	6	35	16	22	14	10	1	6	1	5	25	3	13	4	7	5	8	12	8	4
OPU 666	Uncultured	139	1316	19	14	55	4	25	14	14	4	18	7	8	2	29	9	7	15	3	7	14	85	6	16	3	8	8	22	17	14	6	27	12	23	8	7	7	3	15	16	17	17	6	28	7	8	6	4
OPU 133	Uncultured	149	1165	12	24	7	2	16	7	2	8	10	11	4	5	15	11	0	2	1	6	10	15	3	18	1	8	7	28	9	5	1	12	12	12	15	7	8	20	9	25	11	32	12	6	10	6	9	11
OPU 617	Uncultured	82	1119	10	4	7	15	11	8	22	5	17	29	3	20	24	22	5	13	11	16	6	24	18	10	5	2	16	9	6	14	15	19	18	11	7	3	4	2	9	7	14	4	1	15	3	12	5	3
OPU 162	Uncultured	150	1090	10	5	14	6	3	5	6	9	42	4	5	27	34	24	11	13	7	4	20	24	9	7	3	15	8	10	6	14	17	21	8	11	5	0	2	8	13	5	15	8	6	6	13	12	4	4
OPU 603	Uncultured	96	1058	15	6	10	1	7	10	7	1	8	6	0	7	8	40	9	6	14	18	8	23	21	10	2	4	7	8	4	10	12	14	8	29	12	31	9	11	13	17	12	10	14	4	18	5	11	13
OPU 697	Uncultured	137	1042	25	19	9	5	15	10	6	3	24	16	1	9	6	5	6	1	2	5	11	12	5	3	3	7	2	21	10	6	6	8	11	16	9	9	7	15	9	25	3	22	11	9	13	7	7	12
OPU 459	New species	82	1038	5	4	9	0	7	8	0	9	21	0	41	3	0	37	47	37	16	10	17	1	13	17	2	0	32	0	0	47	4	8	8	4	0	2	0	3	29	2	0	3	1	11	5	12	7	0
OPU 181	Higher taxa	85	1036	1	8	17	9	3	6	21	12	7	14	14	12	58	34	10	28	2	21	10	37	14	24	5	18	18	19	14	57	34	20	0	10	5	6	1	4	17	2	22	4	4	9	5	4	7	1
OPU 613	Uncultured	99	1030	2	1	8	0	5	3	10	2	28	15	13	34	31	4	17	11	6	14	9	28	10	9	1	17	12	9	1	16	10	11	3	4	4	5	2	6	8	3	8	5	3	7	2	10	28	2
OPU 703	Uncultured	128	1010	7	7	15	9	11	10	13	2	16	12	0	8	23	31	9	9	2	7	8	30	15	6	1	14	8	17	12	9	14	10	11	15	2	5	4	7	24	14	8	14	6	11	11	10	2	3
OPU 21	Uncultured	35	953	0	0	0	1	0	4	0	0	0	0	136	4	85	0	0	107	0	1	7	99	0	55	6	93	0	18	0	59	0	0	1	5	0	0	3	0	0	0	18	0	0	1	0	0	2	0
OPU 724	Uncultured	88	953	16	3	4	16	3	11	7	11	41	13	6	35	9	21	5	5	15	8	41	8	15	8	5	14	3	3	15	5	16	18	17	18	6	4	3	9	15	4	13	3	2	6	6	10	10	3
OPU 109	Uncultured	78	903	3	4	11	10	8	6	12	1	66	34	2	26	26	8	8	2	2	11	10	39	6	5	5	19	5	4	3	7	5	7	2	5	1	1	7	6	31	18	1	2	10	5	17	36	5	1
OPU 705	Higher taxa	103	869	17	13	4	12	3	13	17	10	17	7	1	5	12	22	6	3	9	12	18	6	12	6	3	4	2	20	9	1	9	15	20	9	5	5	3	7	16	8	10	4	5	8	14	13	9	1
OPU 126	Higher taxa	80	758	10	9	0	2	17	4	3	1	15	9	1	3	6	16	10	5	6	3	48	5	7	3	1	6	0	14	6	1	7	21	21	13	4	1	5	8	7	14	2	11	16	10	7	9	24	3
OPU 628	Uncultured	76	752	8	1	9	5	5	5	4	0	17	13	3	18	16	27	8	16	11	5	19	17	18	20	2	15	4	11	4	26	22	16	4	6	2	1	0	0	4	7	9	5	2	16	2	4	5	1
OPU 619	Uncultured	102	744	17	13	3	3	12	5	5	3	11	1	5	3	7	5	0	6	0	7	4	4	5	11	1	4	6	4	4	2	5	17	13	8	9	4	5	6	2	16	8	12	6	4	4	2	10	9
OPU 670	Uncultured	112	739	13	16	8	4	19	11	7	11	8	10	7	7	6	12	2	1	3	4	7	10	4	13	1	2	2	11	2	2	4	9	7	8	10	9	8	4	7	14	16	12	6	3	2	4	7	4
OPU 111	Uncultured	41	709	10	3	4	4	5	12	4	7	8	34	0	0	10	10	11	6	6	7	10	20	4	9	1	46	0	29	4	6	4	7	5	9	0	1	3	3	2	7	4	0	4	3	1	1	0	1
OPU 125	Uncultured	74	665	1	22	1	3	8	0	1	0	1	3	1	0	1	1	0	1	1	0	1	1	0	1	0	0	0	10	2	1	4	0	0	5	13	5	10	12	1	18	5	29	17	0	2	2	3	20
OPU 667	Uncultured	66	663	12	0	1	2	4	0	10	3	5	19	0	15	3	0	106	1	0	15	2	10	0	2	34	8	19	2	1	1	0	4	7	15	2	0	1	4	10	2	2	2	4	2	10	2	7	4
OPU 87	Uncultured	79	644	2	27	0	0	5	1	2	2	4	4	4	1	4	5	2	2	2	1	2	0	2	18	1	0	9	3	0	0	2	0	8	2	14	1	17	16	15	43	0	51	14	3	3	4	6	14
OPU 606	Uncultured	72	626	8	5	10	1	6	5	3	1	21	2	4	36	13	5	12	7	3	4	12	9	8	5	3	11	3	16	6	18	5	10	5	8	8	1	9	17	2	16	8	3	19	9	2	0	3	11
OPU 93	Uncultured	87	624	2	6	9	0	6	1	1	1	3	15	83	20	23	0	11	15	0	4	3	25	0	16	2	43	7	15	7	46	4	1	3	12	4	7	0	0	5	1	8	2	1	2	1	5	2	1
OPU 655	Higher taxa	50	608	15	11	12	2	4	6	9	6	3	3	5	6	7	5	3	8	1	5	12	10	1	34	1	2	6	17	7	7	1	12	8	10	4	2	4	2	5	5	5	8	1	2	5	2	3	0
OPU 153	Uncultured	45	590	3	0	3	2	2	0	0	0	7	0	2	3	0	0	0	0	0	2	2	0	0	13	7	1	0	3	1	1	1	3	5	2	1	3	5	11	7	7	5	15	9	1	0	1	0	4
OPU 665	Uncultured	65	582	20	2	2	14	1	3	7	1	10	8	3	5	11	6	3	7	4	0	11	5	3	1	1	11	2	6	5	5	3	7	6	11	1	0	1	3	3	6	2	5	2	2	7	4	3	3
OPU 173	Uncultured	34	575	14	7	19	8	49	6	5	4	22	8	2	23	10	14	11	4	2	2	3	13	12	3	1	3	1	12	8	14	7	9	3	22	4	2	1	3	1	5	4	3	2	9	0	2	6	1
OPU 292	New species	28	575	15	5	8	7	21	4	7	1	15	9	39	37	22	8	12	6	5	8	13	21	7	19	4	13	14	3	4	16	12	27	36	2	0	0	0	0	0	0	0	0	0	0	0	0	0	0
OPU 278	Uncultured	31	548	0	0	0	8	0	2	8	5	0	31	0	9	0	13	0	0	6	0	0	0	5	0	0	0	0	0	12	0	3	0	2	5	0	0	0	3	0	4	59	11	1	0	0	0	0	1
OPU 458	Uncultured	49	545	3	1	12	1	0	4	4	3	15	3	1	1	21	11	8	10	3	6	9	10	10	13	1	19	1	6	5	3	7	3	4	2	0	2	0	2	1	2	5	1	2	8	4	4	0	0
OPU 163	Uncultured	89	544	11	13	3	1	8	4	5	0	6	3	2	0	1	1	0	0	0	1	6	2	1	1	2	2	0	3	2	1	3	6	9	6	4	3	7	14	9	17	1	20	12	1	5	4	3	20
OPU 622	Uncultured	39	538	11	3	0	7	3	9	6	0	5	23	6	11	3	15	16	9	8	3	11	9	9	6	5	9	6	5	7	9	24	7	3	14	5	1	0	0	4	4	0	3	4	1	3	3	0	4
OPU 357	Uncultured	99	531	2	4	0	1	2	4	3	3	1	2	18	7	6	16	15	27	24	17	0	12	20	12	4	38	18	17	1	13	13	1	3	4	8	0	1	7	4	4	0	7	6	14	1	4	0	0
OPU 745	New species	27	520	2	5	5	7	25	4	3	4	10	8	0	11	0	1	0	0	2	1	7	0	1	2	0	2	0	2	2	3	0	6	1	10	1	4	2	1	1	1	2	6	3	14	6	2	1	0
OPU 118	Uncultured	34	517	4	2	3	0	1	10	12	1	9	8	5	9	15	17	1	4	2	2	6	9	2	12	1	5	0	21	6	5	4	15	10	3	3	3	4	13	1	14	6	15	5	2	0	1	0	4
OPU 662	Uncultured	57	509	11	2	1	4	5	6	5	3	5	6	5	9	6	7	5	6	3	6	5	12	5	13	4	1	1	7	5	12	2	7	4	8	2	3	10	1	2	0	6	12	2	1	1	2	0	5
OPU 715	Uncultured	37	499	11	0	9	5	7	6	10	8	14	6	2	3	8	11	0	3	4	1	18	3	3	1	4	1	0	4	7	2	4	7	0	6	1	1	1	5	6	7	6	5	3	2	3	10	3	0
OPU 171	Higher taxa	29	493	1	7	7	3	6	3	5	3	14	15	5	9	14	4	0	5	0	4	9	9	1	7	1	8	4	7	5	7	1	7	12	15	5	2	8	4	3	14	5	12	3	7	2	2	5	0
OPU 605	Uncultured	39	472	2	8	3	4	7	15	0	2	6	7	0	9	14	0	8	1	0	6	6	6	0	3	0	5	1	4	12	2	2	5	3	9	1	1	3	8	2	6	1	26	6	4	4	0	1	9
OPU 623	New species	60	444	2	4	5	2	8	4	1	2	11	7	7	1	10	1	1	7	3	5	4	14	1	15	2	9	1	1	1	5	2	12	0	3	4	0	2	4	11	3	15	2	0	1	8	14	11	5
OPU 113	Uncultured	101	434	4	3	4	4	6	3	7	3	15	6	0	4	12	18	8	2	6	1	7	11	3	2	0	21	1	13	1	7	9	2	2	1	1	4	1	1	1	4	3	2	0	3	0	0	2	1
OPU 713	Higher taxa	43	426	2	1	10	5	7	1	8	2	14	6	9	16	3	4	4	1	2	1	11	5	3	1	2	1	0	4	3	4	3	9	9	6	2	3	2	0	3	1	3	5	1	5	5	5	15	1
OPU 722	Uncultured	38	420	3	3	2	3	2	1	12	2	11	7	9	5	7	9	3	1	3	1	8	7	3	0	1	5	0	1	3	0	6	12	5	5	0	4	3	0	1	3	2	3	2	2	5	7	2	0
OPU 688	Uncultured	32	383	5	9	0	5	0	5	4	5	16	11	0	11	0	0	0	0	0	0	3	0	0	0	1	0	0	0	10	0	0	7	18	11	6	1	1	10	12	9	0	1	8	0	10	8	4	1
OPU 718	Higher taxa	40	381	3	1	9	0	2	4	2	2	12	2	4	5	3	5	0	2	3	8	7	7	2	8	1	4	3	6	2	2	5	4	6	8	3	2	0	5	6	7	2	10	4	7	3	3	1	0
OPU 600	Uncultured	43	376	6	3	12	5	2	7	4	5	7	5	1	1	4	15	1	6	10	0	3	6	9	2	8	2	2	8	2	6	1	2	2	7	1	1	0	1	1	3	2	0	3	6	1	3	1	0
OPU 669	Uncultured	32	376	7	2	0	6	9	5	2	1	8	12	0	1	1	4	0	1	2	4	21	0	1	0	1	1	0	0	3	0	1	8	3	6	2	0	0	6	8	3	3	1	1	3	4	11	2	3
OPU 184	Uncultured	30	371	1	0	5	4	3	4	6	3	4	5	0	4	5	2	3	2	0	2	4	3	4	5	1	5	8	2	1	6	3	4	1	4	3	2	2	4	9	4	2	8	2	6	4	3	0	3
OPU 614	Higher taxa	41	362	3	3	0	3	0	0	2	0	5	6	1	1	4	4	0	2	2	1	2	2	2	5	0	4	0	88	1	3	0	4	2	1	3	0	6	2	0	9	2	8	5	1	2	1	1	7
OPU 684	Uncultured	46	346	5	1	4	2	10	5	4	3	6	7	1	10	15	3	6	6	2	8	7	15	8	5	1	10	4	5	0	5	2	7	13	4	0	1	0	3	4	5	3	0	3	6	2	2	9	1
OPU 570	Uncultured	30	316	9	0	2	5	5	3	3	0	6	7	2	4	4	5	3	0	8	1	1	1	9	0	1	7	0	4	2	0	8	3	4	3	0	1	1	3	8	2	2	0	1	2	2	8	7	0
OPU 176	Uncultured	67	316	2	2	3	0	2	0	0	0	1	0	0	0	1	1	3	0	0	0	1	1	6	0	1	2	0	0	0	0	2	0	1	1	4	9	3	5	1	11	0	6	2	0	0	1	0	6
OPU 44	New species	28	288	2	0	1	0	0	0	1	0	1	2	1	0	6	2	0	7	5	2	0	8	1	15	0	0	4	3	1	7	1	0	0	0	5	3	1	4	2	7	1	17	1	1	0	1	0	4
OPU 352	Uncultured	36	288	1	4	1	1	1	1	3	0	1	0	0	1	1	0	2	5	0	3	1	0	0	3	5	10	3	1	1	3	0	2	0	2	2	4	1	6	8	8	0	4	2	2	7	5	4	0
OPU 112	Uncultured	38	285	1	2	0	1	0	3	4	2	2	8	1	2	5	8	0	0	4	1	3	8	0	12	0	3	1	7	2	5	2	1	6	2	0	1	3	1	1	4	2	1	1	0	0	3	3	1
OPU 671	Higher taxa	49	265	4	1	2	1	0	3	3	0	2	1	5	0	13	5	4	9	3	8	2	12	4	12	0	10	1	6	0	11	4	2	0	2	0	0	0	1	1	0	2	0	0	0	1	0	0	0
OPU 353	Uncultured	38	262	2	2	5	1	2	1	2	0	8	0	4	4	0	2	0	0	0	0	2	0	1	2	1	0	0	0	6	1	1	4	3	3	23	6	1	3	5	6	1	0	2	15	3	1	4	0
OPU 169	New species	21	255	1	1	0	0	0	0	0	2	1	0	0	0	0	0	0	1	0	0	0	0	0	6	0	2	0	34	0	0	0	1	0	1	4	1	3	11	0	6	0	9	8	0	0	0	1	7
OPU 608	Higher taxa	61	246	2	0	3	1	2	2	1	0	11	2	5	3	6	5	3	4	6	0	0	6	3	8	2	7	3	5	2	8	3	2	2	1	0	2	0	0	3	0	4	3	1	1	3	2	3	0
OPU 679	Uncultured	30	241	3	0	3	1	3	1	4	1	5	2	0	3	2	3	0	0	2	2	2	1	3	2	1	1	2	1	5	0	0	4	0	6	0	1	4	2	4	10	4	5	3	5	3	1	2	2
OPU 685	Uncultured	38	239	2	0	0	8	1	2	0	1	2	1	0	0	0	8	1	0	9	0	5	0	6	0	1	0	0	1	1	0	17	1	2	0	0	2	0	2	3	0	1	0	1	0	3	4	0	2
OPU 588	Uncultured	37	224	1	7	0	1	1	2	3	2	1	3	1	1	1	6	0	2	2	0	2	0	4	2	1	0	0	8	0	4	2	0	1	5	6	3	2	6	2	9	3	0	9	3	2	1	0	4
OPU 604	Uncultured	25	216	0	1	2	0	0	0	1	0	3	1	0	5	1	0	0	0	0	4	1	10	0	5	0	0	0	29	1	3	1	2	0	0	7	0	0	5	1	4	1	9	5	2	1	1	1	16
OPU 739	Uncultured	20	214	4	1	0	2	1	3	2	0	3	5	0	0	5	6	1	1	3	2	1	3	0	2	0	3	1	1	2	1	7	4	0	3	2	1	1	2	4	1	0	1	1	0	0	1	0	0
OPU 626	Uncultured	32	212	0	0	6	0	0	1	1	0	0	1	0	1	10	2	4	1	1	0	2	2	2	0	0	1	0	9	1	5	1	0	3	2	0	2	3	1	5	7	0	11	3	5	2	2	0	5
OPU 609	Higher taxa	17	208	2	1	1	5	3	3	1	1	3	5	0	2	1	7	1	1	0	1	0	3	2	0	2	2	2	0	3	3	1	2	1	3	1	1	0	2	4	0	1	1	2	1	3	1	3	0
OPU 689	Higher taxa	27	203	1	0	0	1	2	0	0	1	5	0	1	1	6	10	12	0	5	3	2	8	6	3	1	10	7	6	2	1	12	1	4	0	1	1	0	3	0	1	1	0	0	4	0	0	0	0
OPU 37	Uncultured	26	194	0	22	5	0	36	0	0	0	29	0	0	25	0	0	0	0	0	0	0	0	0	0	0	0	0	0	0	0	0	2	19	3	0	0	0	0	0	0	0	3	0	23	0	0	21	0
OPU 120	Uncultured	32	184	0	10	0	1	1	2	3	2	1	0	0	3	3	2	1	0	0	2	5	0	1	1	0	1	1	4	2	0	0	2	4	5	1	5	2	2	0	3	0	3	1	0	0	0	1	0
OPU 462	New species	15	179	0	1	0	1	2	0	0	0	1	0	6	0	2	3	1	1	1	0	0	0	0	1	0	0	1	1	0	0	1	1	1	3	0	0	0	2	1	4	0	0	1	2	1	4	5	0
OPU 100	Uncultured	7	178	0	0	1	0	0	0	0	0	0	0	0	0	0	0	89	0	0	15	0	0	0	0	0	0	52	0	0	0	0	0	0	0	0	0	0	0	0	0	0	0	0	0	1	2	0	0
OPU 673	Uncultured	20	177	1	4	6	0	1	1	0	1	3	5	1	1	0	1	0	1	0	0	0	3	1	3	0	0	3	2	0	1	0	3	0	4	0	2	0	6	0	8	0	14	6	6	1	0	0	0
OPU 99	Uncultured	10	176	1	0	1	7	0	4	16	0	10	0	0	0	0	0	0	0	0	0	12	0	0	0	3	0	0	0	1	0	0	1	2	0	0	0	0	7	3	20	0	8	4	3	1	2	0	0
OPU 726	Uncultured	35	171	1	0	10	0	6	0	1	2	2	2	1	4	4	0	3	1	1	0	2	0	2	1	1	0	1	0	0	0	3	3	3	1	0	0	0	1	1	0	6	0	0	1	0	3	3	0
OPU 95	Uncultured	26	168	1	5	0	0	4	2	0	1	1	0	0	5	0	1	0	1	2	0	2	0	1	1	0	0	0	0	0	0	3	1	2	0	14	0	2	6	1	6	1	6	3	1	2	0	5	3
OPU 637	Uncultured	45	166	1	1	3	1	1	3	0	0	5	5	4	0	10	3	4	5	0	1	3	6	3	1	0	4	2	0	1	2	4	2	0	3	0	1	0	0	2	2	4	3	0	1	0	0	3	2
OPU 681	Higher taxa	27	165	2	0	0	3	5	0	0	0	1	1	0	0	1	0	0	1	0	0	1	1	0	4	0	1	0	0	0	0	0	0	1	0	1	0	3	0	4	2	0	4	3	0	0	2	7	1
OPU 611	Higher taxa	13	163	2	1	0	8	1	0	0	0	1	8	0	1	20	0	0	0	0	0	12	12	0	0	0	22	2	3	0	0	0	0	0	0	0	0	0	0	0	0	0	1	0	0	0	0	2	0
OPU 645	Uncultured	54	163	1	0	5	0	0	2	4	0	2	0	4	2	9	4	2	5	4	3	1	4	2	5	0	2	4	5	1	3	4	3	1	3	2	1	1	1	4	0	3	1	0	2	1	0	2	0
OPU 188	Uncultured	12	161	4	0	1	0	4	1	1	0	6	3	0	1	1	2	1	7	0	1	2	0	4	4	0	1	1	4	3	5	4	5	0	0	0	1	0	0	2	2	1	2	1	2	1	0	2	1
OPU 656	Uncultured	19	151	3	4	3	0	4	1	4	0	5	0	2	2	7	8	0	2	1	2	0	1	8	3	1	0	0	2	0	3	5	1	2	0	2	0	2	6	0	1	1	4	0	2	0	0	0	0
OPU 700	Uncultured	17	137	1	0	1	0	1	1	0	0	0	0	0	1	2	11	4	1	6	1	3	4	6	0	0	6	1	3	0	4	15	0	2	3	0	0	0	0	0	0	0	0	0	0	0	0	0	0
OPU 172	New species	12	137	1	2	2	0	8	0	0	1	1	1	2	2	5	0	0	2	0	0	0	5	0	4	1	1	0	11	0	6	0	1	0	3	1	1	0	0	1	6	1	0	2	1	1	0	1	0
OPU 175	Uncultured	21	134	0	1	0	0	0	0	0	0	0	0	0	0	0	0	0	0	0	0	1	0	0	0	0	1	2	2	0	0	0	0	0	0	1	0	3	6	0	11	0	5	4	0	0	0	0	1
OPU 461	Uncultured	18	131	2	2	0	1	1	1	0	1	1	0	6	0	0	4	1	0	0	5	1	1	1	1	0	0	0	6	0	1	0	0	2	3	2	0	1	0	4	4	1	5	1	0	1	1	2	0
OPU 557	New species	9	127	2	0	1	1	4	1	1	5	0	5	17	3	0	0	0	1	0	0	0	0	7	13	0	9	3	0	2	2	4	1	6	0	0	0	0	0	0	0	0	3	0	0	0	0	5	0
OPU 186	Uncultured	5	126	0	3	2	0	10	3	0	0	0	6	0	7	0	0	0	1	0	0	0	0	0	0	0	0	0	2	0	2	0	2	3	1	0	9	0	0	0	0	5	1	0	9	0	0	0	0
OPU 599	Uncultured	20	125	3	0	1	0	0	3	0	1	0	2	0	26	0	0	0	0	0	0	2	0	0	0	0	0	0	0	0	0	0	1	2	4	0	0	0	1	2	2	0	0	2	0	3	1	0	0
OPU 636	Higher taxa	26	124	3	0	2	3	7	2	1	1	0	1	0	3	2	8	2	1	2	1	1	2	1	1	2	4	0	1	0	0	4	0	4	0	0	0	0	2	1	0	0	0	1	1	0	1	7	0
OPU 593	Uncultured	21	123	3	0	1	2	1	0	0	0	1	1	0	2	0	1	0	2	2	0	2	1	0	3	0	0	0	0	3	1	0	1	2	7	3	0	0	0	2	3	2	0	2	0	3	1	0	0
OPU 602	Uncultured	34	121	1	0	2	0	0	2	0	3	1	4	1	0	0	0	0	1	0	2	0	1	0	1	0	3	4	5	0	2	1	1	1	3	1	3	0	2	1	1	0	2	1	1	0	1	0	4
OPU 723	Uncultured	15	121	3	1	1	1	0	1	1	0	2	2	2	0	2	3	0	0	2	1	2	0	1	2	2	0	0	3	4	1	2	4	0	2	2	1	1	1	0	1	0	5	0	0	1	1	0	1
OPU 183	Higher taxa	17	121	0	2	2	0	1	0	0	2	1	2	1	5	3	2	0	5	0	3	1	0	0	3	0	0	0	0	0	9	0	3	1	5	0	1	0	0	0	2	3	1	0	6	3	1	4	1
OPU 96	New species	21	121	3	4	0	0	0	1	0	0	2	0	0	1	1	6	1	0	11	0	0	0	6	0	0	12	0	3	0	0	8	0	3	1	0	3	0	0	3	0	0	0	0	2	1	1	4	0
OPU 672	Uncultured	35	120	1	2	1	0	0	1	4	2	1	4	1	0	1	1	0	3	2	0	0	1	2	6	0	3	1	0	0	1	1	0	2	4	0	2	1	3	1	3	2	1	0	2	0	1	0	2
OPU 234	Known species	1	118	0	0	0	0	0	0	0	0	0	0	19	0	1	0	0	0	0	0	0	0	2	1	0	14	19	0	0	3	1	0	8	0	0	0	0	0	0	0	0	0	0	0	0	0	1	0
OPU 178	Uncultured	21	115	0	0	0	0	0	0	0	0	0	0	0	0	0	0	0	1	0	1	0	0	0	0	0	0	0	5	0	0	0	0	0	0	3	1	3	9	0	11	0	3	9	0	0	0	0	0
OPU 682	Higher taxa	27	114	0	1	2	0	2	1	0	0	1	1	8	0	4	6	11	6	0	2	1	3	4	2	0	2	2	0	0	6	2	1	0	1	0	0	0	0	3	0	1	0	0	3	0	0	0	0
OPU 631	Uncultured	11	112	2	0	0	4	2	1	3	1	1	3	0	1	2	0	3	0	0	0	1	0	0	0	0	2	0	0	5	0	0	0	2	0	0	0	0	1	0	3	0	1	0	2	2	0	1	0
OPU 643	Higher taxa	35	104	2	0	2	1	2	1	1	0	1	0	5	0	7	4	4	2	1	1	0	5	2	6	0	3	0	0	0	4	1	1	0	0	0	0	0	0	1	0	4	1	0	1	0	1	1	0
OPU 165	New species	19	103	0	3	0	0	1	0	0	0	1	0	0	0	1	1	0	0	0	0	0	2	0	1	0	0	0	0	0	0	1	0	1	1	2	0	0	2	0	4	0	3	1	0	1	0	0	3
OPU 395	Known species	2	103	0	0	0	0	0	0	0	0	2	0	0	0	0	6	4	2	1	0	0	8	0	1	0	0	0	3	0	0	0	0	0	1	0	0	0	0	0	0	0	0	0	0	0	0	0	0
OPU 677	Uncultured	11	101	3	0	0	1	1	2	0	3	3	8	0	0	1	5	0	0	3	0	5	6	2	0	2	3	0	1	0	0	1	1	0	1	0	0	0	0	0	0	0	1	0	0	0	0	0	0
OPU 746	New species	11	90	2	1	3	1	0	0	4	0	0	0	0	0	0	0	0	0	0	0	0	0	0	1	0	0	0	0	0	0	0	2	0	0	0	0	2	1	0	2	0	1	1	0	2	1	0	0
OPU 423	New species	13	90	0	0	0	0	0	0	0	0	0	11	0	0	0	0	0	0	0	0	0	0	0	0	0	0	0	0	0	0	0	0	0	0	0	0	2	0	0	0	11	7	0	0	0	0	0	0
OPU 19	Higher taxa	11	88	0	0	0	0	0	0	0	0	0	0	0	0	0	0	0	0	0	0	0	0	0	0	0	0	0	0	0	0	0	0	0	0	0	0	0	0	0	0	0	0	0	0	0	0	0	0
OPU 515	Known species	5	87	5	2	0	2	3	0	0	0	2	1	8	2	1	0	3	1	2	0	5	6	0	0	0	2	1	0	1	3	0	6	5	1	0	0	0	0	0	0	0	0	0	0	0	0	0	0
OPU 180	Uncultured	17	83	4	10	0	0	3	0	0	0	3	1	0	0	1	0	0	0	0	0	2	1	0	1	0	0	0	0	0	1	1	1	3	3	0	0	0	0	1	1	0	3	0	0	2	0	0	0
OPU 633	Uncultured	18	82	0	0	1	0	4	0	0	0	3	0	0	1	0	0	1	1	1	0	3	1	2	0	1	6	0	3	1	0	0	2	4	2	0	0	0	0	3	0	2	2	0	0	0	0	5	0
OPU 138	Uncultured	15	82	0	0	0	1	2	0	0	0	0	0	0	0	0	3	1	1	3	0	0	0	0	8	0	0	1	6	0	0	1	0	0	0	1	0	1	0	0	2	0	8	1	0	0	0	0	0
OPU 261	New species	5	82	0	0	1	1	1	1	0	0	2	0	0	0	0	0	0	0	0	0	2	0	1	0	1	0	0	0	0	0	0	1	0	1	0	0	0	0	0	1	0	0	0	0	0	0	1	0
OPU 505	New species	12	80	0	0	0	1	0	0	0	0	0	0	0	0	0	0	0	0	0	0	0	0	0	0	0	0	0	0	0	0	0	0	0	0	0	0	5	2	0	0	0	1	1	0	0	0	41	0
OPU 616	Uncultured	13	79	0	1	0	4	1	0	1	0	0	1	0	1	0	1	1	0	0	0	1	0	1	0	1	0	0	0	2	0	0	0	5	3	0	0	0	3	1	0	0	0	0	0	0	0	1	0
OPU 632	Uncultured	24	77	0	0	3	0	0	0	1	1	0	3	2	1	3	2	5	4	2	1	0	1	4	1	0	6	3	1	0	3	1	2	1	0	0	0	0	0	0	0	1	1	0	0	0	1	0	0
OPU 174	Uncultured	15	77	1	0	0	0	0	0	0	0	1	0	0	0	0	0	0	0	0	0	0	0	0	0	0	0	0	1	0	0	0	0	0	0	0	0	2	3	0	5	0	5	0	0	0	0	0	1
OPU 366	New species	7	77	0	0	0	0	0	0	2	0	0	0	3	0	9	9	0	0	0	0	0	0	0	0	0	0	3	0	0	1	2	0	0	0	0	0	1	2	0	0	0	1	0	0	0	0	4	0
OPU 243	Known species	3	74	1	0	0	0	0	0	0	0	0	1	14	0	1	0	0	0	0	0	0	0	0	1	0	10	14	0	0	2	1	1	0	0	0	0	0	0	0	0	0	0	0	0	0	0	0	0
OPU 716	Higher taxa	25	74	0	0	1	0	2	0	4	0	3	0	8	0	1	0	8	1	1	0	1	1	0	0	0	3	0	1	0	1	2	1	0	1	0	0	0	0	2	0	3	0	0	1	0	0	2	0
OPU 580	Uncultured	10	72	0	0	2	0	0	0	1	0	0	0	11	0	1	0	2	1	0	3	0	4	0	3	0	1	1	0	1	1	1	5	1	1	1	0	1	0	0	0	1	0	0	1	0	1	0	1
OPU 207	Known species	3	72	1	0	0	0	14	0	0	2	0	0	3	0	2	0	0	0	0	0	0	0	3	2	1	1	0	0	6	1	0	0	14	0	0	0	0	0	0	0	0	0	0	0	0	0	8	0
OPU 281	New species	14	72	0	0	0	0	0	0	0	0	0	0	12	0	0	0	0	0	0	0	0	0	2	2	0	1	6	0	0	0	1	0	0	0	0	0	0	0	0	0	0	0	0	0	0	0	0	0
OPU 463	Uncultured	10	67	1	2	1	0	1	4	0	0	4	0	1	2	2	2	0	0	1	0	2	0	0	2	0	0	0	0	1	0	1	0	2	0	0	0	0	0	0	0	0	1	0	0	1	1	1	0
OPU 694	Uncultured	10	63	0	0	0	0	1	1	0	0	2	0	0	0	3	1	1	1	1	0	0	6	0	0	0	1	0	4	1	0	1	2	0	1	0	0	0	0	1	1	3	2	0	2	1	2	0	0
OPU 661	Uncultured	14	59	0	0	1	0	0	0	0	1	0	0	0	0	0	14	0	0	3	0	1	0	1	0	1	0	1	0	0	0	8	3	0	2	0	0	0	0	0	0	0	0	0	0	0	0	0	0
OPU 22	Uncultured	21	58	0	5	2	0	0	0	3	3	0	0	0	3	0	0	0	0	1	0	4	0	0	2	1	0	0	1	0	0	0	1	0	6	2	1	0	0	1	0	0	0	1	4	0	0	0	0
OPU 598	Uncultured	6	57	0	0	0	0	0	2	0	0	0	0	0	8	0	1	0	0	0	0	0	0	0	0	0	0	0	2	0	0	1	0	1	1	1	0	0	1	1	0	3	0	0	0	0	1	0	0
OPU 110	Higher taxa	12	56	0	1	4	0	0	0	0	0	0	1	0	1	0	0	0	0	0	0	0	0	0	0	0	0	0	0	0	0	0	0	1	0	1	0	0	0	2	0	0	1	0	0	0	0	1	0
OPU 251	Known species	4	53	0	0	0	0	0	0	0	0	0	0	0	0	0	0	0	0	0	0	0	0	0	0	0	2	0	0	0	3	1	1	0	0	0	0	0	0	0	0	0	0	0	1	0	0	1	0
OPU 639	Uncultured	16	53	0	0	1	0	0	1	0	1	0	2	0	1	2	0	0	1	0	0	0	1	0	1	1	2	0	2	0	1	4	0	1	0	1	0	0	0	0	0	0	0	0	0	0	0	3	0
OPU 62	Higher taxa	3	51	0	0	1	0	1	0	0	0	0	1	4	0	1	0	0	0	0	0	0	0	2	3	0	8	4	0	0	1	5	0	0	0	0	0	0	0	1	0	0	0	0	0	0	0	0	0
OPU 676	Uncultured	13	48	2	1	0	0	0	0	0	0	1	0	0	0	5	0	0	0	0	1	1	0	0	0	0	3	0	3	0	0	0	0	1	0	0	0	0	1	0	1	1	0	0	0	0	1	0	0
OPU 698	Uncultured	7	48	0	0	1	0	0	0	0	0	0	0	0	0	3	1	1	0	0	0	0	0	1	1	0	1	0	3	0	1	0	1	0	1	0	0	2	1	0	1	0	6	2	0	0	0	0	0
OPU 146	Uncultured	5	47	1	3	0	0	0	0	1	0	0	2	0	0	1	0	0	0	0	0	0	1	1	1	0	0	0	0	0	0	0	0	0	0	0	0	1	2	0	0	0	0	0	0	0	0	0	1
OPU 653	Uncultured	8	46	0	0	4	0	0	0	0	1	1	0	2	0	1	0	0	3	0	0	2	1	1	0	0	0	0	1	0	2	0	1	0	0	0	1	1	0	1	0	0	1	0	1	1	0	0	0
OPU 474	Higher taxa	8	41	0	3	2	0	0	0	0	0	1	0	0	3	0	0	0	0	0	0	0	0	0	0	0	0	0	0	0	0	0	2	0	0	0	0	0	0	1	9	0	0	0	0	0	3	0	0
OPU 433	Known species	5	41	0	0	0	0	0	0	0	0	0	0	8	0	0	0	0	0	0	0	0	0	1	0	0	4	1	0	0	1	0	0	0	0	0	0	0	0	0	0	0	0	0	0	0	0	2	0
OPU 18	New species	20	40	0	0	2	0	0	0	0	0	0	3	0	0	0	0	0	0	0	0	0	0	1	1	0	0	0	1	0	0	0	0	0	0	0	0	0	0	1	0	0	0	0	0	0	0	0	0
OPU 584	New species	13	40	0	1	0	0	0	0	0	0	1	0	0	0	0	0	0	0	0	0	0	0	0	0	0	0	0	0	0	0	0	0	0	0	0	1	2	0	0	0	0	3	0	0	0	0	0	4
OPU 490	Uncultured	6	38	0	1	0	0	0	0	0	0	0	1	0	0	7	0	0	0	0	0	0	5	0	0	0	7	0	4	0	0	0	0	0	0	0	0	0	0	0	0	0	2	0	0	0	0	0	0
OPU 473	New species	11	37	0	0	0	0	0	0	0	0	0	0	6	0	0	0	0	0	0	0	0	0	7	0	0	1	8	0	0	1	0	0	0	0	0	0	0	0	0	0	0	0	0	0	0	0	2	0
OPU 573	Uncultured	9	36	0	0	1	0	0	0	1	0	0	2	0	0	0	0	0	0	0	0	0	0	1	0	0	3	0	0	0	0	0	0	0	0	0	0	0	0	0	0	1	1	0	0	0	0	1	0
OPU 702	Uncultured	6	35	0	0	0	0	2	0	1	0	0	0	0	1	0	1	0	0	0	0	1	1	0	0	0	3	0	3	0	0	0	2	1	0	0	0	0	0	0	0	0	0	0	1	0	0	0	0
0PU 589	Uncultured	10	34	0	0	0	0	12	0	0	1	0	0	0	2	1	0	0	0	0	0	2	1	0	0	0	0	0	0	1	0	0	1	0	1	0	0	0	0	0	0	0	0	0	0	0	0	0	0
OPU 657	Uncultured	30	34	0	0	0	0	0	1	0	1	0	1	0	0	0	0	0	0	1	0	0	0	0	1	0	0	0	1	1	0	0	0	1	0	0	0	0	0	0	0	0	0	0	0	0	0	0	1
OPU 308	New species	4	34	1	0	1	0	1	0	1	0	0	1	7	5	0	0	0	0	1	0	1	1	0	1	1	0	1	0	4	1	0	1	1	0	0	0	0	0	0	0	0	0	0	0	0	0	0	0
OPU 88	Higher taxa	29	33	0	0	0	0	0	0	3	0	0	1	0	0	0	0	0	0	0	0	0	0	0	2	0	0	0	3	0	0	0	0	0	0	0	0	0	0	0	0	0	0	0	0	0	0	0	0
OPU 483	New species	14	33	1	0	0	0	0	0	0	1	0	0	2	0	0	0	0	0	0	0	0	0	1	0	0	0	0	0	0	0	0	0	0	0	0	0	0	0	1	0	2	1	0	0	0	1	1	0
OPU 574	New species	21	31	1	0	1	0	0	0	2	0	2	0	2	0	0	0	0	0	0	0	3	1	0	0	0	0	0	0	0	0	1	0	0	0	0	0	0	0	0	0	1	0	0	0	0	0	8	0
OPU 646	Uncultured	14	31	0	0	1	0	0	0	1	0	0	2	1	7	1	0	0	0	0	1	1	0	0	4	0	1	0	0	0	0	0	0	0	1	0	0	0	0	0	0	0	0	0	0	0	1	0	0
OPU 675	Uncultured	6	31	0	0	0	0	0	0	0	0	0	0	0	0	5	0	1	3	0	0	0	5	0	0	0	4	0	8	0	0	0	0	0	0	0	0	0	0	0	0	0	0	0	0	0	0	0	0
OPU 150	Uncultured	21	31	1	0	0	0	0	0	0	0	0	0	1	0	0	1	0	0	0	0	0	1	1	1	0	0	1	0	0	0	0	1	0	0	0	0	1	0	0	0	0	0	0	0	0	0	1	0
OPU 504	Uncultured	8	30	0	0	0	0	0	0	0	0	0	0	0	0	0	0	0	0	0	0	0	0	0	0	0	0	0	0	0	0	0	0	0	0	0	0	1	2	0	0	0	0	1	0	0	0	15	1
OPU 43	Uncultured	4	30	0	2	0	0	0	0	0	0	0	0	0	0	0	0	0	0	0	0	0	0	0	0	0	0	0	0	0	0	0	0	0	0	0	1	0	0	0	0	0	1	0	0	0	0	0	2
OPU 148	Uncultured	25	30	0	2	0	0	0	0	0	0	0	0	0	0	0	0	0	0	1	0	0	0	0	0	1	0	0	2	0	0	0	0	0	1	1	0	0	0	0	0	0	0	0	0	0	0	0	1
OPU 720	Uncultured	16	30	0	0	0	0	0	0	0	0	1	2	0	2	1	0	0	0	0	0	0	0	1	0	0	0	0	1	0	1	1	0	0	3	0	0	0	0	0	0	1	0	0	0	1	0	1	0
OPU 197	New species	7	29	0	0	0	0	0	0	0	0	0	0	0	0	0	0	0	0	0	0	0	0	0	0	0	0	0	0	0	0	0	2	0	0	0	1	0	0	0	0	0	0	0	0	0	0	0	0
OPU 385	New species	4	29	1	0	0	0	7	0	0	0	0	1	0	0	0	0	0	0	0	0	0	0	0	0	0	1	0	0	0	0	1	0	13	0	0	0	0	0	0	0	0	0	0	0	0	0	1	0
OPU 374	New species	5	28	0	0	0	0	0	0	0	0	0	0	0	0	1	0	0	0	0	0	0	0	0	0	0	1	4	0	0	0	1	0	0	0	0	0	0	0	0	0	0	0	0	0	0	0	0	0
OPU 390	New species	6	28	0	5	0	0	0	0	0	0	0	0	0	0	0	0	0	0	0	0	0	0	0	0	0	0	0	0	0	0	0	0	7	0	0	0	0	0	0	1	0	0	0	0	0	0	0	0
OPU 208	New species	5	27	0	0	0	0	8	0	0	0	0	0	1	0	0	0	0	0	0	0	2	0	1	0	0	0	0	0	3	0	0	0	1	0	0	0	0	0	0	0	0	1	0	0	0	0	4	0
OPU 714	New species	12	27	0	0	0	0	2	0	1	0	0	0	1	1	0	0	1	0	0	0	0	1	0	1	0	0	0	0	0	0	0	1	0	1	0	0	0	0	0	0	2	0	0	2	0	0	1	0
OPU 129	Uncultured	10	27	0	0	0	0	0	0	0	0	0	0	0	0	0	0	0	0	0	0	0	0	0	1	0	0	0	0	0	0	0	0	0	0	1	0	0	0	0	0	0	0	0	0	0	0	0	2
OPU 269	Higher taxa	2	27	0	0	0	1	0	1	0	0	1	0	0	0	0	0	0	0	1	0	3	0	2	0	0	0	0	0	0	0	1	2	0	0	0	0	0	1	0	0	1	0	0	0	0	2	0	0
OPU 471	New species	5	27	0	0	0	0	0	0	0	0	0	0	10	0	0	0	0	0	0	0	0	0	1	4	0	1	3	0	0	1	0	0	0	0	0	0	0	0	0	0	0	0	0	0	0	0	0	0
OPU 592	Uncultured	22	26	0	0	0	1	0	0	1	0	0	0	0	0	0	0	0	0	0	0	0	0	1	0	0	0	0	0	0	0	0	0	0	1	2	0	1	0	0	1	0	1	1	0	0	0	0	1
OPU 638	Higher taxa	4	25	0	0	0	0	0	0	0	0	0	0	0	0	0	0	0	0	0	0	2	0	0	0	0	0	0	0	1	0	0	0	0	0	0	0	0	0	0	0	0	1	0	1	0	1	2	0
OPU 332	Known species	4	25	0	0	1	0	0	0	0	0	0	0	2	0	0	0	0	0	0	0	0	0	1	1	1	4	1	0	0	1	0	0	0	0	0	0	0	0	1	0	0	0	0	0	0	0	0	0
OPU 204	New species	7	24	0	0	0	0	0	0	0	0	1	0	0	0	0	0	0	0	0	0	0	0	0	0	0	0	0	0	0	1	0	0	16	0	0	0	0	0	0	0	0	0	0	1	0	1	0	0
OPU 658	Uncultured	22	23	0	0	0	0	0	0	0	0	0	1	0	0	0	0	0	0	0	1	0	0	2	0	0	0	0	1	0	0	0	1	0	2	0	0	0	1	0	0	0	0	0	0	0	0	0	0
OPU 649	Higher taxa	7	22	0	0	1	0	0	0	0	0	0	0	3	0	0	0	0	0	0	0	0	0	0	1	0	1	0	0	0	5	0	0	0	1	0	0	0	0	0	0	0	0	0	1	0	0	0	0
OPU 597	Uncultured	17	22	0	0	0	0	0	0	0	0	0	0	0	0	0	0	0	0	1	0	0	0	1	0	0	0	0	0	0	0	0	1	0	0	2	0	0	0	0	0	0	0	2	0	0	0	0	2
OPU 252	New species	2	20	0	0	0	0	0	0	0	1	0	0	2	0	0	0	0	0	0	0	0	0	0	2	0	0	2	0	0	1	2	0	0	0	0	0	0	1	0	0	0	3	0	0	0	0	0	0
OPU 328	New species	8	20	0	0	0	0	0	0	0	0	1	0	0	0	0	0	0	1	0	0	0	0	1	3	0	0	1	1	0	0	0	1	0	0	0	0	0	0	0	0	0	0	0	0	0	0	0	0
OPU 394	Known species	4	20	0	0	0	0	0	0	0	1	1	0	2	0	1	0	0	0	0	0	0	2	0	0	0	4	1	0	0	0	0	0	0	0	0	0	0	0	0	0	0	0	0	0	0	0	0	0
OPU 8	Known species	3	18	0	0	0	0	0	0	0	0	0	0	7	0	0	0	0	0	0	0	0	0	6	1	0	0	1	0	0	0	0	0	0	0	0	0	0	0	0	0	0	0	0	0	0	0	0	0
OPU 257	Known species	3	18	0	0	0	0	0	0	0	0	0	0	5	0	0	0	0	0	0	0	0	0	0	0	0	0	3	0	0	0	0	0	0	0	0	0	0	0	0	0	0	0	0	0	0	0	0	0
OPU 760	New species	3	18	0	0	1	0	0	0	0	0	0	1	0	0	0	0	0	0	0	0	0	0	0	0	0	0	0	0	0	0	0	1	0	0	0	0	0	1	0	1	0	1	1	0	0	0	0	0
OPU 747	New species	2	18	0	0	1	1	1	0	0	0	0	0	0	0	0	0	0	0	0	0	0	0	0	0	0	0	0	0	0	0	0	0	0	0	0	0	0	0	0	0	0	0	0	2	0	0	0	0
OPU 177	Uncultured	7	18	0	0	0	0	0	0	0	0	0	0	0	0	0	0	0	0	0	0	0	0	0	0	0	0	0	0	0	0	0	0	0	0	0	0	1	3	0	1	0	0	1	0	0	0	0	0
OPU 460	New species	6	18	0	2	0	0	1	0	0	0	2	0	4	0	0	1	1	0	0	0	0	0	0	0	1	0	0	0	0	1	0	0	0	0	0	0	0	0	0	0	0	2	0	0	0	0	1	0
OPU 221	Known species	1	17	0	0	0	0	0	0	0	0	0	0	1	0	0	0	1	0	0	0	0	0	1	0	0	0	2	0	0	1	0	0	0	0	0	0	0	0	0	0	0	4	0	0	0	0	0	0
OPU 743	New species	2	17	0	0	0	0	11	0	0	0	0	0	0	0	0	0	1	0	0	0	0	5	0	0	0	0	0	0	0	0	0	0	0	0	0	0	0	0	0	0	0	0	0	0	0	0	0	0
OPU 513	Known species	2	16	0	0	0	0	8	0	0	0	0	0	0	0	0	0	0	0	0	0	0	0	0	0	0	0	0	0	0	0	0	0	0	0	0	0	0	0	0	0	0	2	0	0	0	0	0	0
OPU 228	New species	3	16	0	0	0	0	2	0	0	0	0	0	0	0	0	0	0	0	0	0	0	0	0	0	0	0	0	0	0	0	0	0	9	0	0	0	0	0	1	0	1	0	0	0	0	0	3	0
OPU 650	Uncultured	8	16	0	0	0	0	0	0	0	0	0	0	2	0	1	0	2	3	0	0	0	1	0	0	0	0	0	2	0	1	0	0	0	0	0	0	0	0	0	0	1	0	0	0	0	0	0	0
OPU 659	Uncultured	16	16	1	0	0	0	0	1	0	0	0	0	0	0	1	0	0	0	0	0	0	0	0	0	0	0	0	0	0	0	0	0	0	0	0	0	0	1	0	0	0	0	0	0	0	0	0	0
OPU 552	New species	3	15	0	0	1	0	1	0	0	0	0	1	1	0	0	1	0	1	0	0	0	1	0	1	0	2	0	0	0	0	0	1	0	0	0	0	0	0	0	0	0	0	0	0	0	0	0	0
OPU 34	New species	3	15	0	0	0	0	0	0	0	0	0	0	0	0	0	0	0	0	0	0	0	0	0	0	0	0	0	0	0	0	0	0	0	0	0	0	1	1	0	0	0	2	0	0	0	0	1	0
OPU 701	Higher taxa	9	15	0	0	0	0	0	0	0	0	0	0	2	0	0	2	1	0	0	0	0	0	0	1	0	2	0	0	0	1	1	0	1	0	0	0	0	0	0	0	0	0	0	0	0	0	0	0
OPU 610	Uncultured	6	15	0	0	1	0	1	0	0	0	0	1	0	0	0	0	0	1	1	0	0	2	0	1	0	2	0	0	0	0	0	0	0	0	0	0	0	0	0	0	0	0	0	0	0	0	1	0
OPU 634	Uncultured	9	15	0	0	1	0	0	0	0	0	0	2	0	0	2	0	0	0	1	1	1	1	0	0	1	0	0	0	0	0	0	0	0	0	0	0	0	0	0	0	0	0	0	0	0	0	0	0
OPU 86	Uncultured	4	14	0	0	0	0	0	0	0	0	0	0	0	0	0	0	0	0	0	0	0	0	0	0	0	0	0	0	0	0	0	0	0	2	0	0	0	0	0	0	0	0	0	0	0	0	0	0
OPU 89	Known species	2	14	0	0	0	0	0	0	0	0	0	0	0	0	0	2	0	0	1	0	0	0	2	0	0	0	0	0	0	0	5	0	0	0	0	0	0	0	0	0	0	0	0	0	0	0	0	0
OPU 226	New species	3	14	0	0	0	0	0	1	0	0	0	0	1	0	0	0	0	0	0	0	0	0	0	0	0	0	2	0	0	0	0	0	0	0	0	0	0	0	0	0	0	0	0	0	0	0	0	0
OPU 249	Known species	1	14	0	0	0	0	0	0	0	0	0	0	3	0	0	0	0	0	0	0	0	1	0	0	0	1	5	0	0	0	0	0	1	0	0	0	0	0	0	0	0	0	0	0	0	0	0	0
OPU 238	Known species	3	14	0	0	0	0	0	0	0	0	0	0	0	0	0	0	0	0	0	0	0	0	0	0	0	1	0	0	0	0	0	0	0	0	0	0	0	0	0	0	0	0	1	0	0	0	11	0
OPU 54	New species	7	13	0	0	0	0	1	0	0	0	0	0	0	0	0	0	0	0	0	0	0	0	0	1	0	0	5	0	0	0	0	0	0	0	0	0	0	0	0	0	0	0	0	0	0	0	0	0
OPU 206	New species	6	13	0	0	0	0	3	0	0	0	0	0	0	0	0	0	0	0	0	0	0	0	0	1	0	0	0	0	2	0	0	0	0	0	0	0	0	0	0	0	0	0	0	0	0	0	1	0
OPU 590	Higher taxa	5	13	0	0	0	0	0	0	0	0	0	0	0	0	1	0	0	0	0	0	0	0	0	0	0	0	0	0	0	0	0	0	0	0	0	0	0	0	0	0	0	0	0	0	0	0	0	0
OPU 749	Known species	1	13	0	0	0	0	0	0	0	0	0	0	11	0	0	0	0	0	0	0	0	0	0	0	0	0	0	0	0	0	0	0	0	0	0	0	0	0	0	0	0	0	0	0	0	0	0	0
OPU 127	Uncultured	13	13	0	0	0	0	0	0	1	0	0	0	0	0	0	0	0	0	2	0	0	0	1	0	0	0	0	1	1	0	0	0	0	0	0	0	0	0	0	0	0	0	1	0	0	0	0	0
OPU 635	Uncultured	5	13	1	0	0	0	1	0	0	0	0	1	1	0	0	0	0	0	0	2	0	0	0	0	0	0	0	0	0	1	0	0	0	0	0	0	0	0	0	0	0	0	0	0	0	0	0	0
OPU 719	Uncultured	5	13	0	0	0	0	0	0	0	0	0	0	0	0	0	0	0	0	0	0	0	0	0	0	0	0	0	0	0	0	0	0	1	0	0	0	0	0	0	0	1	0	0	0	0	0	0	0
OPU 337	New species	10	13	0	0	1	0	0	0	0	1	0	0	0	0	0	0	0	0	0	0	0	0	0	0	0	0	0	0	0	0	0	0	0	0	0	0	0	0	0	0	1	1	0	0	0	0	0	0
OPU 288	Uncultured	5	13	0	0	0	0	0	0	0	0	0	0	2	0	0	0	0	0	0	0	0	0	2	0	0	0	0	0	0	0	0	0	0	0	0	0	0	0	0	0	0	0	0	0	0	0	0	0
OPU 9	Known species	2	12	0	0	0	0	0	0	0	0	0	0	7	0	0	0	0	0	0	0	0	0	0	0	0	0	2	0	0	0	0	0	0	0	0	0	0	0	0	0	0	0	0	0	0	0	0	0
OPU 35	Uncultured	4	12	0	0	0	0	0	0	0	0	0	0	0	0	0	0	0	0	0	0	0	0	1	0	0	0	0	0	0	0	0	0	0	0	0	0	0	0	0	2	0	0	0	0	0	1	0	0
OPU 191	Known species	3	12	0	0	0	0	0	0	0	0	0	0	0	0	0	0	0	0	0	0	0	0	0	0	0	0	0	0	0	0	0	0	0	0	0	0	0	0	0	1	0	0	0	0	0	0	5	0
OPU 213	Known species	3	12	0	0	0	0	0	0	0	0	0	0	1	0	2	0	0	0	0	0	0	0	0	0	0	2	0	0	0	0	0	0	0	0	0	0	0	0	0	0	0	0	0	0	0	0	0	0
OPU 630	Uncultured	5	12	0	0	0	0	0	0	0	0	0	0	1	0	0	0	0	0	0	0	0	0	2	0	0	1	0	0	0	0	1	0	0	0	0	0	0	0	0	0	0	0	0	0	1	0	0	0
OPU 97	Higher taxa	6	12	1	1	0	0	0	0	0	0	0	0	2	0	0	0	1	0	0	0	0	0	0	0	0	0	0	0	0	0	0	0	0	0	0	0	0	0	0	0	0	0	0	0	0	0	0	0
OPU 447	New species	1	12	0	0	0	0	0	0	0	0	0	0	0	0	0	0	0	0	0	0	0	0	0	0	0	9	0	0	1	0	0	0	0	0	0	0	0	0	0	0	0	0	0	0	0	0	0	0
OPU 435	Known species	1	12	0	0	0	0	0	0	0	0	0	1	1	0	0	0	0	0	0	0	0	0	0	0	0	0	3	0	0	0	0	0	0	0	0	0	0	0	0	0	0	0	0	0	0	0	0	0
OPU 469	New species	7	12	0	0	0	0	0	0	0	0	1	0	1	0	0	0	0	0	1	0	1	0	0	0	0	3	0	2	0	0	0	0	0	0	0	0	0	0	0	0	0	0	0	0	0	0	0	0
OPU 225	New species	2	11	0	0	0	0	0	0	0	0	0	0	0	0	0	0	0	0	0	0	0	0	0	0	0	0	0	0	0	0	0	0	0	0	0	0	0	0	0	0	11	0	0	0	0	0	0	0
OPU 693	Higher taxa	9	11	0	0	0	0	0	0	0	0	0	0	0	0	0	0	0	1	0	0	0	0	0	2	0	0	0	0	0	0	0	1	0	0	0	0	0	0	0	0	0	0	1	2	0	0	0	0
OPU 651	Uncultured	2	11	0	0	0	0	0	0	0	0	0	0	0	0	0	0	0	0	0	0	0	0	0	0	0	0	0	3	0	0	0	0	0	0	0	0	0	0	0	0	0	0	0	0	0	0	0	0
OPU 376	New species	4	11	0	0	0	0	0	0	0	0	1	0	1	0	0	0	0	0	0	0	0	0	0	1	0	1	0	0	0	0	0	0	0	0	0	0	0	0	0	0	0	0	0	0	0	0	0	0
OPU 545	New species	2	10	0	0	0	0	0	0	0	0	0	0	0	0	0	0	0	0	0	0	0	0	0	0	0	3	5	0	0	1	0	0	0	0	0	0	0	0	0	0	0	0	0	0	0	0	0	0
OPU 244	Known species	1	10	0	0	0	0	0	0	0	0	0	0	3	0	0	0	0	0	0	0	0	0	0	0	0	2	0	0	0	0	0	0	0	0	0	0	0	0	0	0	0	0	0	0	0	0	0	0
OPU 233	New species	1	10	0	0	0	0	0	0	0	0	0	0	3	0	0	0	0	0	0	0	0	0	0	0	0	0	1	0	0	0	0	0	0	0	0	0	0	0	0	0	0	0	0	0	0	0	0	0
OPU 644	Uncultured	5	10	0	0	0	0	0	0	0	0	0	0	2	0	2	0	1	1	0	0	0	0	0	1	0	0	0	0	0	0	0	1	0	1	0	0	0	0	0	0	0	0	0	0	0	0	0	0
OPU 264	Higher taxa	4	10	0	0	0	0	0	0	0	0	2	0	0	0	0	0	0	0	0	0	0	0	0	0	0	0	0	0	0	0	0	0	1	0	0	0	0	2	0	0	0	0	0	0	0	0	1	0
OPU 761	Uncultured	10	10	0	1	0	0	0	0	1	2	0	0	0	0	0	0	0	0	0	0	0	0	0	0	0	0	0	0	0	0	0	0	0	1	0	1	0	0	0	0	0	0	0	0	0	0	0	0
OPU 275	New species	4	10	0	0	0	0	0	0	0	0	0	0	10	0	0	0	0	0	0	0	0	0	0	0	0	0	0	0	0	0	0	0	0	0	0	0	0	0	0	0	0	0	0	0	0	0	0	0
OPU 103	Higher taxa	7	10	0	0	0	0	0	0	0	0	0	0	1	0	0	1	0	3	0	0	0	0	0	0	0	0	2	0	0	2	0	0	0	0	0	0	0	0	0	0	0	0	0	0	0	0	0	0
OPU 317	New species	3	10	1	0	0	0	0	0	0	0	0	0	2	0	0	0	1	1	1	0	0	0	0	0	0	0	0	0	0	1	0	0	0	0	0	0	0	0	0	1	0	0	0	0	0	0	0	0
OPU 304	New species	3	10	0	0	0	0	0	0	0	0	0	0	0	0	1	0	2	2	0	0	0	1	0	1	0	0	0	2	0	0	0	0	0	0	0	0	0	0	0	0	0	0	0	0	0	0	0	0
OPU 540	Uncultured	3	9	0	0	0	0	1	0	0	0	0	0	0	0	0	0	0	0	0	0	0	0	2	0	0	0	0	0	0	0	1	0	2	0	0	0	0	0	0	0	0	0	0	0	1	0	0	0
OPU 485	Higher taxa	6	9	0	0	0	0	0	0	0	0	0	0	1	0	0	0	0	0	0	0	0	0	0	0	0	2	0	0	0	0	0	0	5	0	1	0	0	0	0	0	0	0	0	0	0	0	0	0
OPU 209	New species	3	9	0	0	0	0	0	0	0	0	0	0	0	0	0	0	0	0	0	0	0	0	0	0	0	0	0	0	0	0	0	0	8	0	0	0	0	0	0	0	0	0	0	0	0	0	0	0
OPU 652	Higher taxa	4	9	0	0	0	0	1	0	0	0	0	0	1	0	0	0	1	1	0	1	0	2	0	0	0	0	0	1	0	1	0	0	0	0	0	0	0	0	0	0	0	0	0	0	0	0	0	0
OPU 629	Uncultured	3	9	0	0	0	0	1	0	0	0	0	0	0	0	0	0	0	0	0	0	0	0	0	0	1	0	0	0	0	0	0	0	0	0	0	0	0	0	0	0	0	0	0	0	0	0	5	0
OPU 706	Uncultured	8	9	0	0	0	0	0	0	0	0	0	0	0	0	0	0	0	0	1	0	1	0	0	0	0	0	0	0	1	0	0	0	0	0	1	0	0	0	0	0	0	0	0	0	0	0	0	0
OPU 263	Uncultured	3	9	0	0	0	0	0	0	0	1	0	1	0	0	0	0	0	0	0	0	1	0	0	0	0	0	0	0	0	1	0	0	1	0	0	0	0	0	0	1	0	0	0	0	0	2	0	0
OPU 466	Higher taxa	1	9	0	0	0	0	0	0	0	0	0	0	0	0	0	0	0	0	0	0	0	0	0	0	0	0	0	0	0	0	0	0	0	0	0	0	0	0	0	1	0	0	1	0	0	0	0	0
OPU 388	New species	1	9	0	0	0	0	0	0	0	0	0	0	0	0	0	0	0	0	0	0	0	0	1	0	0	5	0	0	0	0	0	0	0	0	0	0	0	0	0	0	0	1	0	0	0	0	0	0
OPU 398	New species	2	9	0	0	0	0	0	0	0	0	0	0	0	0	0	0	0	0	0	0	0	2	0	0	0	0	0	0	0	0	2	0	0	0	0	0	0	0	2	0	1	0	0	0	0	0	0	0
OPU 401	Known species	1	9	0	0	0	0	0	0	0	0	0	0	0	0	1	0	0	0	0	0	0	0	0	0	0	2	1	0	0	0	0	0	0	0	0	0	0	0	0	0	0	0	0	0	0	0	1	0
OPU 413	New species	2	9	0	0	0	0	0	0	0	0	0	1	2	0	0	0	0	0	0	0	0	0	0	0	0	1	1	0	0	0	0	0	1	0	0	0	0	0	0	0	0	0	0	0	0	0	0	0
OPU 481	Higher taxa	7	8	0	0	0	0	0	0	0	0	0	0	0	0	0	0	0	0	0	0	0	0	0	0	0	0	0	0	0	1	0	0	0	0	0	0	0	0	0	0	0	0	0	0	0	0	0	0
OPU 512	Known species	2	8	0	0	0	0	0	0	0	0	0	0	3	0	0	0	0	0	0	0	0	0	0	2	0	1	1	0	0	0	0	0	0	0	0	0	0	0	0	0	0	0	0	0	0	0	0	0
OPU 14	New species	5	8	0	0	1	0	0	1	0	0	0	0	0	0	0	0	0	0	0	0	0	0	0	0	0	0	0	0	0	0	0	0	0	0	0	0	0	0	0	0	0	0	0	0	0	0	1	0
OPU 56	Known species	1	8	0	0	0	0	0	0	0	0	0	0	2	0	0	0	0	0	0	0	0	0	0	0	0	4	0	0	0	0	0	0	0	0	0	0	0	0	0	0	0	0	0	0	0	0	0	0
OPU 486	Higher taxa	6	8	0	0	0	0	0	0	0	0	0	2	0	0	1	0	1	0	0	0	1	0	0	0	0	0	0	1	0	1	0	0	0	0	0	0	0	0	0	0	0	0	0	0	0	0	0	0
OPU 250	Known species	1	8	0	0	0	0	0	0	0	0	0	0	2	0	0	0	0	0	0	0	0	0	0	0	0	3	3	0	0	0	0	0	0	0	0	0	0	0	0	0	0	0	0	0	0	0	0	0
OPU 647	Uncultured	5	8	0	0	0	0	0	0	0	0	0	0	0	0	0	1	0	0	0	0	0	0	0	0	0	0	0	0	0	0	0	0	0	0	0	0	0	0	0	0	0	0	0	0	0	0	0	0
OPU 748	New species	4	8	0	0	0	0	0	0	4	0	0	0	0	0	0	0	0	0	0	0	0	0	0	0	0	0	0	0	0	0	0	0	0	0	0	2	0	0	0	0	0	0	0	0	0	0	0	0
OPU 594	Uncultured	8	8	0	0	0	0	0	0	0	0	0	0	0	0	0	0	0	0	0	0	0	0	1	0	0	0	0	0	0	0	0	0	0	1	1	0	0	0	0	0	0	0	0	0	0	0	0	0
OPU 717	Uncultured	8	8	0	0	1	0	0	0	0	0	0	0	0	0	0	0	0	0	0	0	0	0	0	0	0	0	0	0	0	0	0	0	0	0	0	0	0	0	0	0	0	0	0	0	0	0	0	0
OPU 282	Known species	1	8	0	0	0	0	0	0	0	1	0	0	5	0	0	0	0	0	0	0	0	0	0	0	0	0	0	0	0	0	0	0	0	0	0	0	0	0	0	0	0	0	0	0	0	0	0	0
OPU 354	Uncultured	2	8	0	0	0	0	2	0	0	0	0	0	0	0	0	0	0	0	0	0	0	0	0	0	0	0	0	0	0	0	0	2	0	0	0	0	0	0	0	0	0	0	1	0	0	0	1	0
OPU 427	Known species	4	8	0	0	0	0	0	0	0	0	0	0	3	0	0	0	1	0	0	0	0	0	1	1	0	1	0	0	0	0	0	0	0	0	0	0	0	0	0	0	0	0	0	0	0	0	0	0
OPU 480	Uncultured	6	8	0	0	0	0	0	0	0	0	1	0	0	1	0	0	0	0	0	0	0	0	0	0	0	0	0	0	0	0	0	0	0	0	0	0	0	0	0	0	0	0	0	0	0	0	0	0
OPU 553	Known species	3	7	1	0	0	0	0	0	0	0	1	0	0	1	0	0	1	0	0	0	0	0	0	0	0	1	0	0	0	0	0	0	0	0	0	0	0	0	0	0	0	0	0	0	0	0	0	0
OPU 247	Known species	1	7	0	0	0	0	0	0	0	0	0	0	1	0	0	0	0	0	0	0	0	0	0	0	0	1	1	0	0	0	0	0	0	0	0	0	0	0	0	0	0	0	0	0	0	0	0	0
OPU 690	Uncultured	1	7	0	0	0	0	0	0	0	0	0	0	0	1	0	0	0	0	0	0	0	0	0	0	0	0	0	0	0	0	0	0	0	0	0	0	1	0	0	0	1	0	0	0	0	0	0	0
OPU 624	Uncultured	2	7	0	0	0	0	0	0	0	0	0	0	0	0	1	0	0	2	0	0	0	0	0	0	0	2	0	0	0	0	0	0	0	0	0	0	0	0	0	0	0	0	0	0	0	0	0	0
OPU 641	Uncultured	2	7	0	0	0	0	0	0	0	0	0	0	0	0	0	0	0	0	0	0	0	0	0	0	0	0	0	0	0	0	0	0	0	0	0	0	0	0	0	0	0	0	0	0	0	0	0	0
OPU 356	Higher taxa	4	7	0	0	0	0	0	0	0	0	0	0	0	0	0	0	0	0	0	0	0	0	0	1	0	1	1	0	1	1	1	0	0	0	0	0	0	0	0	0	0	0	0	0	0	0	0	0
OPU 322	New species	2	7	1	0	0	1	0	0	0	0	1	0	0	0	0	2	0	0	0	0	0	0	0	0	0	1	0	0	0	0	0	0	0	0	0	0	0	0	0	0	0	0	0	0	0	0	0	0
OPU 307	New species	5	7	0	0	0	0	0	0	0	0	0	0	0	0	1	0	0	3	0	0	0	1	0	1	0	0	0	0	0	0	0	0	0	0	0	0	0	0	0	0	0	0	0	0	0	0	0	0
OPU 301	New species	6	7	0	0	0	0	0	0	0	0	2	0	0	0	0	0	0	0	0	0	0	0	0	0	0	0	0	0	0	2	1	0	0	0	0	0	0	0	0	0	0	0	0	0	0	0	0	0
OPU 452	New species	1	7	0	0	0	0	0	0	0	0	0	0	2	0	0	0	0	0	0	0	1	0	0	0	0	2	0	0	0	0	0	0	0	0	0	0	0	0	0	0	0	0	0	0	0	0	0	0
OPU 365	Known species	3	7	0	0	0	0	0	0	1	0	0	0	1	0	0	0	0	0	0	0	0	0	0	0	0	0	0	0	0	0	0	0	0	0	0	0	0	0	0	0	0	0	0	0	0	0	2	0
OPU 377	Known species	2	7	0	0	0	0	1	0	0	0	0	0	1	0	0	0	0	0	0	0	0	0	0	0	0	0	0	0	0	0	0	0	0	0	0	0	0	0	0	0	0	0	0	0	0	0	0	0
OPU 565	Higher taxa	3	6	0	0	0	0	0	0	0	0	0	0	0	0	1	0	0	0	0	0	0	0	0	0	0	1	1	0	0	0	0	0	0	0	0	0	0	0	0	0	0	0	0	0	0	0	0	0
OPU 583	Higher taxa	2	6	0	0	0	0	0	0	0	0	0	0	0	0	0	0	0	0	0	0	0	0	0	0	0	0	0	0	0	0	0	1	0	0	0	0	0	0	0	0	0	0	0	1	0	0	2	0
OPU 4	Known species	3	6	0	0	0	0	1	0	0	0	0	0	0	0	0	0	0	0	0	0	0	0	0	0	0	0	0	0	0	0	0	0	0	0	0	0	0	0	0	0	0	0	0	0	0	0	0	0
OPU 253	Known species	2	6	0	0	0	0	0	0	0	0	0	0	0	0	0	0	0	0	0	1	0	2	0	0	0	0	0	0	0	0	1	0	0	0	0	0	0	0	0	0	0	0	0	0	0	0	0	0
OPU 143	Higher taxa	6	6	0	0	0	0	0	0	0	0	0	0	0	0	0	0	0	0	0	1	0	0	0	0	0	0	0	1	0	0	0	0	0	0	0	0	0	0	0	0	0	0	0	0	0	0	0	0
OPU 596	Uncultured	6	6	0	1	0	0	0	0	0	0	0	0	0	0	0	0	0	0	0	0	0	0	0	0	0	0	1	0	0	0	0	1	0	0	0	0	0	0	0	0	0	0	0	0	0	0	0	1
OPU 122	Uncultured	6	6	0	0	0	0	0	0	0	0	0	0	0	0	0	0	0	0	1	0	0	0	0	0	0	0	0	0	0	0	0	0	0	1	0	0	0	0	0	0	0	0	0	0	0	0	0	0
OPU 284	Uncultured	6	6	0	0	0	0	0	0	0	0	0	0	0	0	0	0	0	0	0	0	0	0	0	0	0	0	0	0	0	0	0	0	0	2	0	0	0	0	0	0	0	0	0	1	0	0	0	0
OPU 274	New species	4	6	0	0	0	0	0	0	0	0	0	0	5	0	0	0	0	0	0	0	0	0	0	0	0	0	1	0	0	0	0	0	0	0	0	0	0	0	0	0	0	0	0	0	0	0	0	0
OPU 280	Uncultured	2	6	0	0	0	0	0	0	0	0	0	0	0	0	0	0	0	0	0	0	0	0	0	0	0	0	0	0	0	0	0	0	0	0	0	0	0	0	0	0	0	0	0	0	0	0	6	0
OPU 316	New species	4	6	0	0	0	0	0	0	0	0	0	1	0	0	0	0	1	0	0	0	0	0	0	0	0	0	1	0	0	1	0	0	0	0	0	0	0	0	0	0	0	0	0	0	0	0	0	0
OPU 380	New species	2	6	0	0	0	0	0	0	0	0	0	0	4	0	0	0	0	0	0	0	0	0	0	0	0	2	0	0	0	0	0	0	0	0	0	0	0	0	0	0	0	0	0	0	0	0	0	0
OPU 418	New species	2	6	0	0	0	0	0	0	0	0	0	0	0	0	0	0	0	0	0	0	0	0	0	0	0	0	0	0	0	0	0	0	0	0	0	0	0	0	1	0	3	0	0	0	0	0	0	0
OPU 409	New species	3	6	0	0	0	0	0	0	0	0	0	0	0	0	0	0	0	0	0	0	0	0	0	0	0	0	0	0	0	0	0	0	0	0	0	0	0	0	0	0	0	0	0	0	0	0	0	0
OPU 491	Uncultured	4	6	0	0	0	0	0	0	0	0	0	0	2	0	0	1	0	1	0	0	0	0	0	1	0	0	1	0	0	0	0	0	0	0	0	0	0	0	0	0	0	0	0	0	0	0	0	0
OPU 548	New species	1	5	0	0	0	0	0	0	0	0	0	0	0	0	0	0	0	0	0	0	0	0	0	0	0	0	0	0	0	0	0	0	3	0	0	0	0	0	0	0	0	1	0	0	0	0	0	0
OPU 571	Uncultured	4	5	0	0	0	0	0	0	0	0	0	0	0	0	0	0	0	0	0	0	0	0	0	0	0	0	0	0	0	0	0	0	0	0	0	0	0	0	0	1	0	0	0	0	0	0	0	0
OPU 24	Uncultured	3	5	0	0	0	0	0	0	0	0	0	0	0	0	0	0	0	1	0	0	0	0	0	1	0	1	0	0	0	0	0	0	0	0	0	0	0	0	0	0	0	0	0	0	0	0	0	0
OPU 190	Known species	1	5	0	0	0	0	0	0	0	0	0	0	5	0	0	0	0	0	0	0	0	0	0	0	0	0	0	0	0	0	0	0	0	0	0	0	0	0	0	0	0	0	0	0	0	0	0	0
OPU 744	Higher taxa	1	5	0	0	0	0	0	0	0	0	0	0	0	0	0	0	0	0	0	0	0	0	0	0	0	0	0	0	0	0	0	0	1	0	0	0	0	0	0	0	0	0	0	0	0	0	0	0
OPU 674	New species	4	5	0	0	0	0	0	0	0	0	0	0	2	0	0	0	0	0	0	0	0	0	0	0	0	1	1	0	0	0	0	0	0	0	0	0	0	0	0	0	0	0	0	0	0	0	0	0
OPU 141	Uncultured	5	5	0	0	0	0	0	0	0	1	0	0	0	0	0	0	0	0	0	0	0	0	0	1	0	0	0	0	0	0	0	0	0	0	0	0	0	0	0	0	0	0	0	1	0	0	0	0
OPU 128	Uncultured	5	5	0	0	0	0	0	0	0	0	0	0	0	0	0	0	0	0	0	0	0	0	0	0	0	0	0	0	0	0	0	0	0	0	0	0	0	0	0	0	0	0	0	0	0	0	0	0
OPU 158	Uncultured	5	5	0	0	0	0	0	0	0	0	0	0	0	0	0	0	0	0	0	1	0	0	0	0	0	0	0	0	0	0	0	1	0	0	0	0	0	0	0	0	0	0	0	0	0	0	0	0
OPU 734	Uncultured	5	5	0	0	0	0	0	0	0	0	0	0	0	0	0	0	0	0	0	0	0	0	0	0	0	0	0	0	0	0	0	0	0	1	0	0	0	0	0	0	0	0	0	0	0	0	0	0
OPU 265	Uncultured	1	5	0	0	0	0	0	0	0	0	0	0	0	0	0	0	0	0	0	0	0	0	0	0	0	0	0	0	0	0	0	0	0	0	0	0	0	0	0	0	0	1	0	0	0	0	0	0
OPU 729	Uncultured	5	5	0	0	0	0	0	0	0	0	0	0	0	0	0	0	0	0	0	0	0	0	0	0	0	0	0	1	0	0	0	0	0	0	0	0	0	0	0	0	0	0	0	0	0	0	0	0
OPU 285	Uncultured	4	5	0	0	1	0	0	1	0	0	0	0	0	0	0	0	0	0	0	0	0	0	0	0	0	0	0	0	0	0	0	0	0	0	0	1	0	0	0	0	0	0	0	0	0	0	0	0
OPU 303	Known species	1	5	0	0	0	0	0	0	0	0	0	0	0	0	0	0	2	0	0	1	0	0	0	0	0	0	0	0	0	0	0	0	0	0	0	0	0	0	0	0	0	0	0	1	0	0	0	0
OPU 336	New species	4	5	0	0	0	0	0	0	0	0	0	0	0	0	0	0	0	0	0	0	0	0	0	0	0	3	0	0	0	1	0	0	0	0	0	0	0	0	0	0	0	0	0	0	0	0	0	0
OPU 338	New species	4	5	0	0	0	0	0	0	0	0	2	0	0	0	0	0	0	0	0	0	1	0	0	0	0	0	0	0	0	0	0	0	0	0	0	0	0	0	0	0	0	0	0	0	0	1	0	0
OPU 455	New species	2	5	0	0	0	0	0	0	0	0	2	0	0	0	1	1	0	0	0	0	0	0	0	0	0	0	0	0	0	0	0	0	0	0	0	0	0	0	0	0	0	0	0	0	0	0	0	0
OPU 450	New species	3	5	0	0	0	0	0	0	0	0	0	0	3	0	0	0	0	0	0	0	0	0	0	0	0	0	0	0	0	0	0	0	0	0	0	0	0	0	0	0	0	0	0	0	0	0	0	0
OPU 424	Known species	3	5	2	0	0	0	0	0	0	0	0	0	0	0	0	0	0	0	0	0	0	0	0	0	0	0	0	0	0	0	0	0	0	0	0	0	0	0	0	0	0	1	2	0	0	0	0	0
OPU 476	Known species	2	5	0	0	0	0	0	0	0	0	0	1	1	0	0	0	0	0	0	0	0	0	0	0	0	0	3	0	0	0	0	0	0	0	0	0	0	0	0	0	0	0	0	0	0	0	0	0
OPU 364	New species	3	5	0	0	0	0	0	0	0	0	0	0	1	0	0	0	0	0	0	0	0	0	0	0	0	0	0	0	0	0	0	0	0	0	0	0	0	0	0	0	0	0	0	0	0	0	2	0
OPU 370	Known species	1	5	0	0	0	0	0	0	1	0	0	0	0	0	0	0	0	0	0	0	0	0	0	0	0	2	0	0	0	0	0	0	0	0	0	0	0	0	0	0	0	0	0	0	0	0	0	0
OPU 410	Known species	1	5	0	0	0	0	0	0	0	0	0	0	0	0	0	4	0	0	0	0	0	0	0	0	0	0	0	0	0	0	0	0	0	0	0	0	0	0	0	0	0	0	0	0	0	0	0	0
OPU 489	Uncultured	2	5	0	0	0	0	0	0	0	0	0	0	0	0	0	0	0	0	0	0	0	2	0	0	0	0	0	0	0	1	0	0	0	0	0	0	0	0	0	0	0	0	0	0	0	0	0	0
OPU 566	New species	2	4	0	0	0	0	0	0	0	0	0	0	0	0	0	0	0	0	0	0	0	0	0	0	0	0	1	0	0	0	0	0	0	0	0	0	0	0	0	0	0	0	0	0	0	0	0	0
OPU 541	New species	2	4	0	0	0	0	0	0	0	0	0	0	0	0	0	0	0	0	0	0	0	0	0	0	0	0	0	0	0	0	0	0	3	0	0	0	0	0	0	0	0	0	0	0	0	0	0	0
OPU 527	Known species	3	4	0	0	0	0	0	0	0	0	0	0	0	0	0	0	1	0	0	0	0	0	0	0	0	0	1	0	0	0	0	0	0	0	0	0	0	0	0	0	0	0	0	0	0	0	0	0
OPU 501	Known species	2	4	0	0	0	0	0	0	0	1	0	0	0	0	0	0	0	0	0	0	0	0	0	0	0	0	1	0	0	0	0	0	0	0	0	0	0	0	0	0	0	0	0	0	0	0	0	0
OPU 509	Known species	2	4	0	0	0	0	0	0	0	0	0	0	0	0	0	0	0	0	0	0	0	0	0	0	0	0	2	0	0	0	0	0	0	0	0	0	0	0	0	0	0	0	0	0	0	0	0	0
OPU 562	New species	2	4	0	0	0	0	0	0	0	0	0	0	0	0	0	0	0	0	0	0	0	0	0	0	0	1	1	0	0	0	0	0	0	0	0	0	0	0	0	0	0	0	1	0	0	0	0	0
OPU 581	New species	4	4	0	0	0	0	0	0	0	0	0	0	0	0	0	0	0	0	0	0	0	0	0	0	0	0	0	0	0	1	0	0	0	0	0	0	0	0	0	0	0	0	0	0	0	0	2	0
OPU 20	New species	3	4	0	0	0	0	0	0	0	0	0	0	0	0	0	0	0	0	0	0	0	0	0	0	0	0	0	0	0	0	0	0	0	0	0	0	0	0	0	0	0	0	0	0	0	0	0	0
OPU 6	Known species	3	4	0	0	0	0	0	0	0	0	0	0	1	0	0	0	0	0	0	0	0	0	0	0	0	0	0	0	0	0	0	0	2	0	0	0	0	0	0	0	0	0	0	0	0	0	0	0
OPU 13	New species	2	4	0	0	0	0	0	0	0	0	0	0	1	0	0	0	0	0	0	0	0	0	0	0	0	0	0	0	0	0	0	0	0	0	0	0	0	0	0	0	0	0	0	0	0	0	0	0
OPU 28	Uncultured	1	4	0	0	0	0	0	0	0	0	0	0	0	0	0	1	0	0	1	0	0	0	1	0	0	0	0	0	0	0	1	0	0	0	0	0	0	0	0	0	0	0	0	0	0	0	0	0
OPU 53	New species	2	4	0	0	0	0	0	0	0	0	0	0	1	0	0	0	0	0	0	0	0	0	0	0	0	0	1	0	0	0	0	0	0	0	0	0	0	0	0	0	0	0	0	0	0	0	0	0
OPU 195	Known species	1	4	0	0	0	0	0	0	0	0	0	0	0	3	0	0	0	0	0	0	0	0	0	0	0	0	0	0	0	0	0	0	1	0	0	0	0	0	0	0	0	0	0	0	0	0	0	0
OPU 217	New species	2	4	0	0	0	0	0	0	0	0	0	0	0	0	0	0	0	0	0	0	0	0	0	0	0	0	0	0	0	0	0	0	0	0	0	0	0	0	0	0	0	0	0	0	0	0	0	0
OPU 260	Known species	1	4	0	0	0	0	0	0	0	0	0	0	1	0	0	0	0	0	0	0	0	0	0	0	0	0	0	0	0	0	0	0	0	0	0	0	0	0	0	0	0	0	0	0	0	0	0	0
OPU 254	New species	1	4	0	0	0	0	0	0	0	0	0	0	1	0	0	0	1	0	0	0	0	0	0	1	0	0	0	0	0	0	0	0	0	0	0	0	0	0	0	0	1	0	0	0	0	0	0	0
OPU 255	New species	2	4	0	0	0	0	0	0	0	0	0	0	0	0	0	0	0	0	0	0	0	0	0	0	0	0	0	0	0	0	0	0	0	0	0	0	0	0	0	1	0	0	0	0	0	1	1	0
OPU 245	New species	1	4	0	0	0	0	0	0	0	1	0	0	1	0	0	0	0	0	0	0	0	0	0	0	0	0	0	0	0	0	0	0	0	0	0	0	0	0	0	0	0	0	0	0	0	0	0	0
OPU 696	Higher taxa	4	4	0	0	0	0	0	0	0	0	0	0	0	0	0	0	0	0	0	0	0	0	0	0	0	0	0	0	0	0	0	0	0	1	0	0	0	0	0	0	0	0	0	0	0	0	1	0
OPU 642	Uncultured	3	4	0	0	0	0	0	0	0	0	0	0	0	0	0	0	0	0	0	0	0	0	0	0	0	0	0	0	0	0	0	0	0	0	0	0	0	0	0	0	0	0	0	0	0	0	3	0
OPU 678	Uncultured	3	4	0	0	0	0	0	0	0	0	0	0	0	0	0	0	0	0	0	0	3	0	0	0	0	0	0	0	0	0	0	0	0	0	0	0	0	0	0	0	0	0	0	0	0	0	0	0
OPU 187	Higher taxa	4	4	0	0	0	0	0	0	0	0	0	0	0	0	0	0	1	0	0	0	0	0	0	0	0	0	0	0	0	0	0	0	0	0	0	0	0	0	0	0	0	0	0	0	0	0	0	0
OPU 268	Uncultured	3	4	0	0	0	0	0	0	0	0	0	0	0	0	1	0	0	1	0	0	0	0	0	0	0	0	0	1	0	0	0	0	0	0	0	0	0	0	0	0	0	0	0	0	0	0	0	0
OPU 283	Known species	1	4	0	0	0	0	0	0	0	0	0	0	3	0	0	0	0	0	0	0	0	0	0	0	0	0	0	0	0	0	0	0	0	0	0	0	0	0	0	0	0	0	0	0	0	0	0	0
OPU 102	New species	4	4	0	0	0	0	0	0	0	0	0	0	0	0	0	0	0	0	0	0	0	0	0	0	0	1	0	0	0	0	0	0	0	0	0	0	0	0	0	0	0	0	0	0	0	0	0	0
OPU 323	New species	3	4	0	0	0	0	0	0	0	0	0	0	0	0	0	0	0	0	0	0	0	0	1	1	0	0	0	0	0	0	0	0	0	0	0	0	0	0	0	0	0	0	0	0	0	0	0	0
OPU 315	New species	1	4	0	0	0	0	0	0	0	0	0	0	0	1	0	0	0	0	0	0	0	0	0	0	0	0	0	1	0	0	0	0	0	0	0	0	0	0	0	0	0	0	0	0	0	0	0	0
OPU 309	New species	2	4	0	0	0	0	0	0	0	0	0	0	0	0	0	0	0	0	1	0	0	0	0	0	0	0	0	0	0	1	0	0	0	0	0	0	0	0	0	0	0	0	0	0	0	0	0	0
OPU 300	New species	2	4	0	0	0	0	0	0	0	0	0	0	0	0	0	0	0	0	0	0	0	0	0	1	0	0	0	0	0	3	0	0	0	0	0	0	0	0	0	0	0	0	0	0	0	0	0	0
OPU 349	New species	3	4	0	0	0	0	0	0	0	0	0	0	0	0	0	0	0	0	1	0	0	0	0	0	0	0	0	0	0	0	0	0	0	0	0	0	0	0	0	0	0	0	0	0	0	0	0	0
OPU 345	Uncultured	3	4	0	0	0	0	0	0	0	0	0	0	1	0	0	0	0	0	0	0	0	0	0	0	0	2	1	0	0	0	0	0	0	0	0	0	0	0	0	0	0	0	0	0	0	0	0	0
OPU 429	New species	2	4	0	0	0	0	0	0	0	0	0	0	0	0	0	0	0	0	0	0	0	0	0	0	0	0	0	0	0	0	0	0	0	0	0	0	0	0	0	0	0	0	0	0	0	0	3	0
OPU 419	New species	2	4	0	0	0	0	0	0	0	0	0	0	0	3	0	0	0	0	0	0	0	0	0	0	0	0	0	0	0	0	0	0	0	0	0	0	0	0	0	0	0	0	0	0	0	0	0	0
OPU 367	New species	1	4	0	0	0	0	0	0	1	0	0	0	1	0	0	1	1	0	0	0	0	0	0	0	0	0	0	0	0	0	0	0	0	0	0	0	0	0	0	0	0	0	0	0	0	0	0	0
OPU 386	Known species	1	4	0	0	0	0	0	0	0	0	0	0	0	0	0	0	0	0	0	0	0	0	0	0	0	2	0	0	0	0	0	0	0	0	0	0	0	0	0	0	0	0	0	0	0	0	0	0
OPU 384	Known species	1	4	0	0	0	0	0	0	0	0	0	0	0	0	0	0	0	0	0	0	0	0	0	0	0	4	0	0	0	0	0	0	0	0	0	0	0	0	0	0	0	0	0	0	0	0	0	0
OPU 387	Known species	1	4	0	0	2	0	0	0	0	0	1	0	0	0	0	0	0	0	0	0	0	0	0	0	0	0	1	0	0	0	0	0	0	0	0	0	0	0	0	0	0	0	0	0	0	0	0	0
OPU 389	New species	2	4	0	0	0	0	0	0	0	0	2	0	0	0	0	0	0	0	0	0	0	0	0	0	0	0	0	0	0	0	0	0	0	0	0	0	0	0	0	0	0	0	0	0	0	0	0	0
OPU 411	New species	2	4	0	0	0	0	0	0	0	0	0	1	0	0	1	0	0	0	0	0	0	0	0	0	0	2	0	0	0	0	0	0	0	0	0	0	0	0	0	0	0	0	0	0	0	0	0	0
OPU 170	Uncultured	1	4	0	0	0	0	0	0	0	0	0	0	0	0	0	0	0	0	0	0	0	0	0	0	0	0	0	0	0	0	0	0	0	0	0	0	0	0	0	0	0	0	0	0	0	0	0	1
OPU 92	Higher taxa	3	4	0	0	0	0	0	0	0	0	0	0	0	0	0	0	0	1	0	1	0	0	0	0	0	0	0	0	0	1	0	0	0	0	0	0	0	0	0	0	0	0	0	0	0	0	0	0
OPU 542	Known species	2	3	0	0	0	0	0	0	0	0	0	0	1	0	0	0	0	0	0	0	0	0	0	0	0	0	0	0	0	0	0	0	0	0	0	0	0	0	0	0	0	0	0	0	0	0	0	0
OPU 536	Known species	1	3	0	0	0	0	0	0	0	0	0	0	2	0	0	0	0	0	0	0	0	0	0	0	0	0	0	0	0	0	0	0	0	0	0	0	0	0	0	0	0	0	0	0	0	0	0	0
OPU 579	Uncultured	2	3	0	0	0	0	0	0	0	0	0	0	0	0	0	0	0	0	0	0	0	0	0	0	0	0	0	0	0	0	0	0	0	0	0	0	0	0	0	0	0	0	0	0	0	0	0	0
OPU 42	Uncultured	1	3	0	1	0	0	1	0	0	0	0	0	0	0	0	0	0	0	0	0	0	0	0	0	0	0	0	0	0	0	0	0	0	0	0	0	0	0	0	0	0	0	0	0	0	0	1	0
OPU 10	Known species	2	3	0	0	0	0	0	0	0	1	0	0	1	0	0	0	0	0	0	0	0	0	0	0	0	0	0	0	0	0	0	0	0	0	0	0	0	0	0	0	0	0	0	0	0	0	0	0
OPU 17	New species	3	3	0	0	0	0	0	0	0	0	0	0	0	0	0	0	0	0	0	0	0	0	0	0	0	0	0	0	0	0	0	0	0	0	0	0	0	0	0	0	0	0	0	2	0	0	0	0
OPU 55	New species	1	3	0	0	0	0	0	0	0	0	0	0	0	0	0	0	0	0	0	0	0	0	0	0	0	0	0	0	0	0	0	0	0	0	0	0	0	0	0	0	0	0	0	0	0	0	0	0
OPU 58	New species	2	3	0	0	0	0	0	0	0	0	0	0	0	0	0	0	0	0	0	0	0	0	0	0	0	0	0	0	0	0	0	0	0	0	0	0	0	0	0	0	0	0	0	0	0	0	0	0
OPU 49	New species	2	3	0	0	0	0	0	0	0	0	0	0	0	0	0	0	0	0	0	0	0	0	0	0	0	0	0	0	0	0	0	0	0	0	0	0	0	0	0	0	0	0	0	0	0	0	0	0
OPU 497	New species	2	3	0	0	0	0	0	0	0	0	0	0	2	0	0	0	0	0	0	0	0	0	0	0	0	0	1	0	0	0	0	0	0	0	0	0	0	0	0	0	0	0	0	0	0	0	0	0
OPU 211	New species	2	3	0	0	0	1	0	0	0	0	0	0	0	0	0	0	0	0	0	0	0	0	0	0	0	0	0	0	0	0	0	0	0	0	0	0	0	0	0	0	0	0	0	0	0	0	0	0
OPU 210	New species	2	3	0	0	0	0	0	0	0	0	0	0	3	0	0	0	0	0	0	0	0	0	0	0	0	0	0	0	0	0	0	0	0	0	0	0	0	0	0	0	0	0	0	0	0	0	0	0
OPU 229	New species	2	3	0	0	0	0	0	0	0	0	0	0	0	0	0	0	0	0	0	0	0	0	0	0	0	0	0	0	0	0	0	0	0	0	0	0	0	0	0	0	0	0	0	0	0	0	0	0
OPU 219	New species	1	3	0	0	0	0	0	0	0	1	0	0	0	0	0	0	0	0	0	0	0	0	0	0	0	0	0	0	0	0	0	0	0	0	0	0	0	0	0	0	0	1	0	0	0	0	0	0
OPU 235	New species	1	3	0	0	0	0	0	0	0	0	0	0	0	0	0	0	0	0	0	0	0	0	0	0	0	0	1	0	0	0	0	0	0	0	0	0	0	0	0	0	0	0	0	0	0	0	0	0
OPU 240	New species	1	3	0	0	0	0	0	0	0	0	0	0	1	0	0	0	0	0	0	0	0	0	1	0	0	0	0	0	0	0	0	0	0	0	0	0	0	0	0	0	0	0	0	0	0	0	0	0
OPU 241	New species	1	3	0	0	0	0	0	0	0	0	0	0	0	0	0	0	0	0	0	0	0	0	0	0	0	0	1	0	0	0	0	0	0	0	0	0	0	0	0	0	0	0	0	0	0	0	0	0
OPU 759	New species	3	3	0	0	0	0	0	0	0	0	0	0	0	0	0	0	0	0	0	0	0	0	0	0	0	0	0	0	0	0	0	0	0	0	0	0	0	0	0	0	0	0	0	0	0	0	0	0
OPU 756	Known species	1	3	0	0	0	0	0	0	0	0	0	0	1	0	0	0	0	0	0	0	1	0	0	0	0	1	0	0	0	0	0	0	0	0	0	0	0	0	0	0	0	0	0	0	0	0	0	0
OPU 738	Higher taxa	2	3	0	0	0	0	0	0	0	0	0	0	0	0	0	0	0	0	0	0	0	0	0	0	0	0	0	0	1	0	0	0	0	0	0	0	0	0	0	0	0	0	0	0	0	0	1	0
OPU 721	Higher taxa	1	3	0	0	0	0	0	0	0	0	0	0	0	0	0	0	0	0	0	0	0	0	0	0	0	0	0	0	0	0	1	0	0	0	0	0	0	0	0	0	0	0	0	0	0	0	0	0
OPU 683	Higher taxa	2	3	0	0	0	0	0	0	0	0	0	0	0	0	0	0	0	0	0	0	0	1	0	0	0	0	1	0	0	0	0	0	0	1	0	0	0	0	0	0	0	0	0	0	0	0	0	0
OPU 648	New species	3	3	0	0	0	0	0	0	0	0	0	0	0	0	0	0	0	0	0	0	0	0	0	0	0	0	3	0	0	0	0	0	0	0	0	0	0	0	0	0	0	0	0	0	0	0	0	0
OPU 691	Higher taxa	3	3	0	0	1	0	0	0	0	0	0	0	0	0	0	0	0	0	0	0	0	0	0	0	0	0	0	0	0	0	0	0	0	0	0	0	0	0	0	0	0	0	0	0	0	0	2	0
OPU 620	Higher taxa	1	3	0	0	0	0	0	0	0	0	0	0	1	0	0	0	0	0	0	0	0	0	0	1	0	0	0	0	0	0	0	0	0	0	0	0	0	0	0	0	0	0	0	0	0	0	0	0
OPU 640	Uncultured	2	3	0	0	0	0	0	0	0	0	0	0	0	0	0	0	0	0	0	0	0	0	0	0	0	1	0	0	0	0	0	0	0	0	0	0	0	0	0	0	0	0	0	0	0	0	0	0
OPU 132	Uncultured	1	3	0	0	0	0	0	0	0	0	0	0	0	0	0	0	0	0	0	0	0	0	0	0	0	0	0	0	0	0	0	0	0	0	0	0	0	0	0	0	0	0	0	0	0	0	0	0
OPU 154	Uncultured	3	3	0	0	0	0	0	0	0	0	0	0	0	0	0	0	0	0	0	0	0	0	0	0	0	0	0	0	0	0	0	0	0	0	0	0	0	0	0	0	0	0	0	0	0	0	0	0
OPU 660	Uncultured	3	3	0	0	0	0	0	0	0	0	0	0	0	0	0	0	0	0	0	0	0	0	0	0	0	0	0	0	0	0	0	0	0	0	0	0	0	0	0	0	0	0	0	0	0	0	0	0
OPU 728	Uncultured	3	3	0	0	0	0	0	1	0	0	0	0	0	0	0	0	0	0	0	0	0	0	0	0	0	0	0	0	0	0	0	0	0	0	0	0	0	0	0	0	0	0	0	0	0	0	0	0
OPU 735	Uncultured	3	3	0	0	0	0	0	2	0	0	0	0	0	0	0	0	0	0	0	0	0	0	0	0	0	0	0	0	0	0	0	0	0	0	0	0	0	0	0	0	0	0	0	0	0	0	0	0
OPU 270	New species	2	3	0	0	0	0	0	0	0	0	0	0	0	0	0	0	0	0	0	0	0	0	0	0	0	1	0	0	0	0	0	0	0	0	0	0	0	0	0	0	0	0	0	0	0	0	0	0
OPU 105	Higher taxa	1	3	0	1	0	0	0	0	0	0	0	0	0	0	0	1	0	0	0	1	0	0	0	0	0	0	0	0	0	0	0	0	0	0	0	0	0	0	0	0	0	0	0	0	0	0	0	0
OPU 321	New species	2	3	0	0	0	0	0	0	0	0	0	0	0	0	0	1	0	0	0	0	0	0	0	0	0	0	0	0	0	0	0	0	0	0	0	0	0	0	0	0	0	0	0	0	0	0	0	0
OPU 313	New species	2	3	0	0	0	0	0	0	0	0	0	0	2	0	0	0	0	0	0	0	0	0	0	0	0	0	0	0	0	1	0	0	0	0	0	0	0	0	0	0	0	0	0	0	0	0	0	0
OPU 331	New species	1	3	0	0	0	0	0	0	0	0	0	0	1	0	0	0	0	0	0	0	0	0	0	0	0	0	0	0	0	0	0	0	0	0	0	0	0	0	0	0	0	0	0	0	0	0	0	0
OPU 351	New species	2	3	0	0	0	0	0	0	0	0	0	0	1	0	0	0	0	0	0	0	0	0	0	0	0	0	0	0	0	0	0	0	0	0	0	0	0	0	0	0	0	0	0	0	0	0	0	0
OPU 355	Higher taxa	3	3	0	0	0	0	0	0	0	0	0	0	1	0	1	0	0	0	0	0	0	1	0	0	0	0	0	0	0	0	0	0	0	0	0	0	0	0	0	0	0	0	0	0	0	0	0	0
OPU 428	New species	1	3	0	0	0	0	0	0	0	0	0	0	0	0	0	0	0	0	0	0	0	0	0	0	0	0	0	0	0	0	0	0	0	0	0	0	0	0	0	0	0	0	0	0	0	0	0	0
OPU 451	Known species	1	3	0	0	0	0	0	0	0	0	0	0	0	0	0	0	0	0	0	0	0	0	0	0	0	0	0	0	0	0	0	0	0	0	0	0	0	0	0	0	0	0	0	0	0	0	0	0
OPU 446	Known species	1	3	0	0	0	0	0	0	0	0	0	0	0	0	0	1	0	0	0	0	1	0	0	0	0	0	0	0	0	0	0	0	0	0	0	0	0	0	0	0	0	0	0	0	0	0	0	0
OPU 421	New species	2	3	0	0	0	0	0	0	0	0	0	0	0	0	0	0	0	0	0	0	0	0	0	0	0	0	0	0	0	0	0	0	0	0	0	0	0	0	0	0	0	0	0	0	0	0	0	0
OPU 432	New species	1	3	0	0	0	0	0	0	0	0	0	0	0	0	0	0	0	0	0	0	0	0	0	0	0	0	0	0	0	0	0	0	0	0	0	0	0	0	0	0	0	0	0	0	0	0	0	0
OPU 477	New species	1	3	0	0	0	0	0	0	0	0	0	0	0	0	0	0	0	0	0	0	0	0	0	0	0	0	0	0	0	0	0	0	0	0	0	0	0	0	0	0	0	0	0	0	0	0	0	0
OPU 379	New species	2	3	0	0	0	0	0	0	0	0	1	0	0	0	0	0	0	0	0	0	0	0	0	0	0	0	0	0	0	0	0	0	0	0	0	0	0	0	0	0	0	0	0	0	0	0	0	0
OPU 359	Higher taxa	2	3	0	0	0	0	0	0	0	0	0	1	0	0	0	0	0	0	0	0	0	0	0	0	0	0	0	0	0	0	0	0	0	0	0	0	0	0	0	0	0	0	0	0	0	0	1	0
OPU 358	Known species	1	3	0	0	0	0	0	0	1	0	1	0	0	0	0	0	0	0	0	0	0	0	0	0	0	1	0	0	0	0	0	0	0	0	0	0	0	0	0	0	0	0	0	0	0	0	0	0
OPU 396	Known species	1	3	0	0	0	0	0	0	0	0	0	0	0	0	0	1	0	0	0	0	0	0	0	0	0	0	0	0	0	0	0	0	0	0	0	0	0	0	1	0	0	0	0	0	0	0	0	0
OPU 397	New species	1	3	0	0	0	0	0	0	0	0	0	0	0	0	0	0	0	0	0	0	0	0	0	0	0	0	0	0	0	0	0	0	0	0	0	0	0	0	0	0	0	0	0	0	0	0	0	0
OPU 414	Higher taxa	3	3	0	0	0	0	0	0	0	0	0	0	0	0	0	0	0	0	0	0	0	0	0	0	0	0	0	0	0	0	0	0	0	0	0	0	0	0	0	0	0	0	0	0	0	0	0	0
OPU 568	Higher taxa	1	2	0	0	0	0	0	0	0	0	0	0	0	0	0	0	0	0	0	0	0	0	0	0	0	0	0	0	0	0	0	0	0	0	0	0	0	0	0	0	0	0	0	0	0	0	0	0
OPU 543	Known species	1	2	0	0	0	0	0	0	0	0	0	0	0	0	0	0	0	0	0	0	0	0	1	0	0	1	0	0	0	0	0	0	0	0	0	0	0	0	0	0	0	0	0	0	0	0	0	0
OPU 547	Known species	1	2	0	0	0	0	0	0	0	0	0	0	0	0	0	0	0	0	0	0	0	0	0	0	0	0	0	0	0	0	0	0	0	0	0	0	0	0	0	0	0	0	1	0	0	0	0	0
OPU 546	New species	1	2	0	0	0	0	0	0	0	0	0	0	0	0	0	0	0	0	0	0	0	0	0	0	0	1	1	0	0	0	0	0	0	0	0	0	0	0	0	0	0	0	0	0	0	0	0	0
OPU 550	New species	1	2	0	0	0	0	0	0	0	0	0	0	0	0	0	0	0	0	0	0	0	0	0	0	0	0	2	0	0	0	0	0	0	0	0	0	0	0	0	0	0	0	0	0	0	0	0	0
OPU 555	Known species	1	2	0	0	0	0	0	0	0	0	1	0	0	0	0	0	0	0	0	0	1	0	0	0	0	0	0	0	0	0	0	0	0	0	0	0	0	0	0	0	0	0	0	0	0	0	0	0
OPU 551	New species	2	2	0	0	0	0	0	0	0	0	0	0	0	0	0	0	0	0	0	0	0	1	0	0	0	0	0	0	0	0	0	0	0	0	0	0	0	0	0	0	0	1	0	0	0	0	0	0
OPU 523	New species	1	2	0	0	0	0	0	0	0	0	0	0	1	0	0	0	0	0	0	0	0	0	0	0	0	0	0	0	0	1	0	0	0	0	0	0	0	0	0	0	0	0	0	0	0	0	0	0
OPU 528	New species	2	2	0	0	0	0	0	0	0	0	0	0	0	0	0	0	0	0	0	0	0	1	0	1	0	0	0	0	0	0	0	0	0	0	0	0	0	0	0	0	0	0	0	0	0	0	0	0
OPU 525	New species	1	2	0	0	0	0	0	0	0	0	0	0	0	0	0	0	0	0	0	0	0	0	0	0	0	0	0	0	0	0	0	0	0	0	0	0	0	0	0	0	0	0	0	0	0	0	0	0
OPU 520	New species	1	2	0	0	0	0	0	0	0	0	0	0	0	0	0	0	0	1	0	0	0	0	0	0	0	0	0	0	0	0	0	0	0	0	0	0	0	0	0	0	0	0	0	0	0	0	0	0
OPU 577	Higher taxa	1	2	0	0	0	0	0	0	0	0	0	0	0	0	0	0	0	0	0	0	0	0	0	0	0	0	0	0	0	0	0	0	0	1	0	0	0	0	0	0	0	0	0	0	0	0	0	0
OPU 576	New species	1	2	0	0	0	0	0	0	0	0	0	0	0	0	0	0	0	0	0	0	0	0	0	0	0	0	0	0	0	0	0	0	0	0	0	0	0	0	0	0	0	0	0	0	0	0	2	0
OPU 39	Known species	1	2	0	0	0	0	0	0	0	0	0	0	2	0	0	0	0	0	0	0	0	0	0	0	0	0	0	0	0	0	0	0	0	0	0	0	0	0	0	0	0	0	0	0	0	0	0	0
OPU 38	Known species	1	2	0	0	0	0	0	0	0	0	0	0	0	0	0	0	0	0	0	0	0	0	0	0	0	1	0	0	0	0	0	0	0	0	0	0	0	0	0	0	0	0	0	0	0	0	0	0
OPU 7	Known species	2	2	0	0	0	0	0	0	0	0	0	0	0	0	0	0	0	0	0	0	0	0	0	0	0	0	0	0	0	0	0	0	0	0	0	0	0	0	0	0	0	0	0	0	0	0	0	0
OPU 16	New species	1	2	0	0	0	0	0	0	0	0	0	0	0	0	0	0	0	0	0	0	0	0	0	0	0	2	0	0	0	0	0	0	0	0	0	0	0	0	0	0	0	0	0	0	0	0	0	0
OPU 5	Known species	1	2	0	0	0	0	0	0	0	0	0	0	0	0	0	0	0	0	0	0	0	0	0	0	0	0	0	0	0	0	0	0	0	0	0	0	0	0	0	0	0	0	0	0	0	0	0	0
OPU 46	Uncultured	2	2	1	0	0	1	0	0	0	0	0	0	0	0	0	0	0	0	0	0	0	0	0	0	0	0	0	0	0	0	0	0	0	0	0	0	0	0	0	0	0	0	0	0	0	0	0	0
OPU 71	New species	2	2	0	0	0	0	0	0	0	0	0	0	0	0	0	0	0	0	0	0	0	0	0	0	0	0	0	0	0	1	0	0	0	0	0	0	0	0	0	0	0	0	0	0	0	0	0	0
OPU 60	New species	2	2	0	0	0	0	0	0	0	0	0	0	0	0	0	0	0	0	0	0	0	0	0	0	0	2	0	0	0	0	0	0	0	0	0	0	0	0	0	0	0	0	0	0	0	0	0	0
OPU 48	Known species	2	2	0	0	0	0	0	0	0	0	0	0	0	0	0	0	0	0	0	0	0	0	0	0	0	0	0	0	0	0	0	0	0	0	0	0	0	0	0	0	0	0	0	0	0	0	0	0
OPU 76	New species	1	2	0	0	0	0	0	0	0	0	0	0	0	0	0	0	0	0	0	0	0	0	0	0	0	0	0	0	0	0	0	0	0	0	0	0	0	0	0	0	0	0	0	0	0	0	0	0
OPU 81	Known species	1	2	0	0	0	0	0	0	0	0	0	0	0	0	0	0	0	0	0	0	0	0	0	0	0	0	0	0	0	0	0	0	0	0	0	0	0	0	0	0	0	0	0	2	0	0	0	0
OPU 85	Uncultured	2	2	0	0	0	0	0	0	0	0	0	0	1	0	0	0	0	0	0	0	0	0	0	0	0	0	0	0	0	0	0	0	0	0	0	0	0	0	0	0	0	0	0	0	0	0	0	0
OPU 488	Higher taxa	2	2	0	0	0	0	0	0	0	0	0	0	0	0	0	0	0	0	0	0	0	0	0	0	1	1	0	0	0	0	0	0	0	0	0	0	0	0	0	0	0	0	0	0	0	0	0	0
OPU 707	Uncultured	2	2	0	0	0	0	0	0	0	0	0	0	0	0	0	0	0	0	0	1	0	0	0	0	0	0	0	0	0	0	0	0	0	0	0	0	0	0	0	0	0	0	0	0	0	0	0	0
OPU 205	Higher taxa	1	2	0	0	0	0	0	0	0	0	0	0	0	0	0	0	0	0	0	0	0	0	0	0	0	0	0	0	0	0	0	0	0	0	0	0	0	0	0	0	0	0	0	0	0	0	0	0
OPU 214	Known species	1	2	0	0	0	0	0	0	0	0	0	0	0	0	0	0	0	0	0	0	0	0	0	0	0	0	1	0	0	0	0	0	0	0	0	0	0	0	0	0	0	0	0	0	0	0	0	0
OPU 201	New species	1	2	0	0	0	0	0	0	0	0	0	0	0	0	0	0	0	0	0	0	0	0	0	0	0	0	0	0	0	0	0	0	0	0	0	0	0	0	0	0	0	0	0	0	0	0	0	0
OPU 220	New species	1	2	0	0	0	0	0	0	0	0	0	0	1	0	0	0	0	0	0	0	0	0	0	0	0	0	0	0	0	0	0	0	0	0	0	0	0	0	0	0	0	1	0	0	0	0	0	0
OPU 216	Known species	1	2	0	0	0	0	0	0	0	0	0	0	1	0	0	0	0	0	0	0	0	0	0	0	0	0	0	0	0	0	0	0	0	0	0	0	0	0	0	0	0	0	0	0	0	0	0	0
OPU 232	Known species	1	2	0	0	0	0	0	0	0	0	0	0	0	0	0	0	0	0	0	0	0	0	0	0	0	0	0	0	0	0	0	0	1	0	0	0	0	0	0	0	0	0	0	0	0	0	0	0
OPU 742	New species	1	2	0	0	0	0	0	0	0	0	0	0	0	0	0	0	0	0	0	0	0	0	0	0	0	0	0	0	0	0	0	0	0	0	0	0	0	0	0	0	0	0	0	0	0	0	0	0
OPU 740	New species	2	2	0	0	0	0	0	0	0	0	0	0	0	0	0	0	0	0	0	0	0	0	0	0	0	0	0	0	0	0	0	0	0	0	0	2	0	0	0	0	0	0	0	0	0	0	0	0
OPU 710	New species	2	2	0	1	0	0	0	0	0	0	0	0	0	0	0	0	0	0	0	0	0	0	0	0	0	0	0	0	0	0	0	0	0	0	0	0	0	0	0	0	0	0	0	0	0	0	0	0
OPU 627	Uncultured	1	2	0	0	0	0	0	0	0	0	0	0	0	0	0	0	0	0	0	0	0	0	0	0	0	0	0	0	0	0	0	0	0	0	0	0	0	0	0	0	0	0	0	0	0	0	0	0
OPU 750	Uncultured	2	2	0	0	0	0	0	0	0	0	0	1	0	0	0	0	0	0	0	0	0	0	0	0	0	0	0	0	1	0	0	0	0	0	0	0	0	0	0	0	0	0	0	0	0	0	0	0
OPU 157	Uncultured	2	2	0	0	0	0	0	0	0	0	0	0	0	0	0	0	0	0	0	0	0	0	0	0	0	0	0	0	0	0	0	0	0	0	0	0	0	0	0	0	0	0	0	0	0	0	0	0
OPU 595	Uncultured	2	2	0	0	0	0	0	0	0	0	0	0	0	0	0	0	0	0	0	0	0	0	0	0	0	0	0	0	0	0	0	0	0	1	0	0	0	0	0	0	0	0	0	0	0	0	0	0
OPU 137	Uncultured	2	2	0	0	0	0	0	0	0	0	0	0	0	0	0	0	0	0	0	0	0	0	0	0	0	0	0	0	0	0	0	0	0	0	0	0	0	0	0	0	0	0	0	0	0	0	0	0
OPU 140	Uncultured	2	2	0	0	0	0	0	0	0	0	0	0	0	0	0	0	0	0	0	0	0	0	0	0	0	0	0	0	0	0	0	0	0	0	0	0	0	0	0	0	0	0	0	0	0	0	0	0
OPU 156	Uncultured	1	2	0	0	0	0	0	0	0	0	0	0	0	0	0	0	0	0	0	0	0	0	0	0	0	0	0	0	0	0	0	0	0	0	0	0	0	0	0	0	0	0	0	0	0	0	0	1
OPU 475	Uncultured	2	2	0	0	0	0	0	0	0	0	0	0	0	0	0	0	0	0	0	0	0	0	0	0	0	0	0	0	0	0	0	0	0	0	0	0	0	0	0	0	0	0	0	0	0	0	0	0
OPU 730	Uncultured	2	2	0	0	0	0	0	0	0	0	0	0	0	0	0	0	0	0	0	0	0	0	0	0	0	0	0	0	0	0	0	0	0	0	0	0	0	0	0	0	0	0	0	0	0	0	0	0
OPU 271	Known species	1	2	0	0	0	0	0	0	0	0	0	0	1	0	0	0	0	0	0	0	0	0	0	0	0	0	1	0	0	0	0	0	0	0	0	0	0	0	0	0	0	0	0	0	0	0	0	0
OPU 272	New species	1	2	0	0	0	0	0	0	0	0	0	0	0	0	0	0	0	0	0	0	0	0	0	1	0	1	0	0	0	0	0	0	0	0	0	0	0	0	0	0	0	0	0	0	0	0	0	0
OPU 472	New species	2	2	0	0	0	0	0	0	0	0	0	0	0	0	0	0	0	0	0	0	0	0	0	0	0	0	0	0	0	0	0	0	0	0	0	0	0	0	0	0	0	0	0	0	0	0	1	0
OPU 90	New species	2	2	0	0	0	0	0	0	0	0	0	0	0	0	0	0	0	0	0	0	0	0	0	0	0	0	0	0	0	0	0	0	0	0	0	0	0	0	0	0	0	0	0	0	0	0	0	0
OPU 104	Uncultured	2	2	0	0	0	0	0	0	0	0	0	0	0	0	0	0	0	0	1	0	0	0	0	0	0	0	0	0	0	0	0	0	0	0	0	0	0	0	0	0	0	0	0	0	0	0	0	0
OPU 311	New species	1	2	0	0	0	0	0	0	0	0	0	0	0	0	0	0	0	0	0	0	0	0	0	0	0	0	0	0	0	0	0	0	0	0	0	0	0	0	0	0	0	0	0	0	0	0	0	0
OPU 312	New species	2	2	0	0	0	0	0	0	0	0	0	0	1	0	0	0	0	0	0	0	0	0	0	0	0	0	1	0	0	0	0	0	0	0	0	0	0	0	0	0	0	0	0	0	0	0	0	0
OPU 295	Higher taxa	2	2	0	0	0	0	0	0	0	0	0	0	0	0	0	0	0	0	0	0	0	0	0	1	0	0	0	0	0	0	0	0	0	0	0	0	1	0	0	0	0	0	0	0	0	0	0	0
OPU 298	New species	1	2	0	0	0	0	0	0	0	0	0	0	0	0	0	0	0	0	0	0	0	1	0	0	0	0	0	0	0	0	0	0	0	0	0	0	0	0	0	0	0	0	0	0	0	0	0	0
OPU 302	New species	2	2	0	0	0	0	0	0	0	0	0	0	0	0	0	0	0	0	0	0	0	0	0	0	0	0	0	0	0	0	1	0	0	0	0	0	0	0	0	0	0	0	0	0	0	0	0	0
OPU 329	Higher taxa	2	2	0	0	0	0	0	0	0	0	0	0	0	0	0	0	0	0	0	0	0	0	0	0	0	0	0	0	0	0	0	0	0	0	0	0	0	0	0	0	0	0	0	0	0	0	0	0
OPU 333	Known species	1	2	0	0	0	0	0	0	0	0	0	0	0	0	0	0	0	0	0	0	0	0	0	1	0	0	0	0	0	1	0	0	0	0	0	0	0	0	0	0	0	0	0	0	0	0	0	0
OPU 335	New species	2	2	0	0	0	0	0	0	0	0	0	0	0	1	0	0	0	0	0	0	0	0	0	0	0	0	0	0	0	1	0	0	0	0	0	0	0	0	0	0	0	0	0	0	0	0	0	0
OPU 343	Higher taxa	2	2	0	0	0	0	0	0	0	0	0	0	1	0	0	0	0	0	0	0	0	0	0	0	0	0	0	0	0	0	0	0	0	0	0	0	1	0	0	0	0	0	0	0	0	0	0	0
OPU 341	New species	2	2	0	0	1	0	0	0	0	0	0	0	0	0	0	0	0	0	0	0	0	0	0	0	0	0	0	0	0	0	0	0	0	0	0	0	0	0	0	0	0	0	0	0	0	0	0	0
OPU 339	New species	1	2	0	0	0	0	0	0	0	0	0	0	0	0	0	0	0	0	0	0	0	0	0	0	0	0	0	0	0	0	0	0	0	0	0	0	0	0	0	0	0	0	0	0	0	0	2	0
OPU 340	Known species	2	2	0	0	0	0	0	0	0	0	0	0	0	0	0	0	1	0	0	0	0	0	0	0	0	0	0	0	0	0	0	0	0	0	0	0	0	0	0	0	0	0	0	0	0	0	0	0
OPU 457	Higher taxa	2	2	0	0	0	0	0	0	0	0	0	0	0	1	0	0	0	0	0	0	0	0	0	0	0	0	0	0	0	0	0	0	0	0	0	0	0	0	0	0	0	0	0	0	0	0	0	0
OPU 445	Known species	1	2	0	0	0	0	0	0	0	0	0	0	0	0	0	0	0	0	0	0	0	0	0	0	0	0	0	0	0	0	0	0	0	0	0	0	0	0	0	0	0	0	0	0	0	0	2	0
OPU 443	New species	1	2	0	0	0	0	0	0	0	0	0	0	0	0	1	0	0	0	0	0	0	0	0	0	0	0	0	0	0	0	0	0	0	0	0	0	0	0	0	0	0	0	0	0	0	0	0	0
OPU 449	New species	1	2	0	0	0	0	0	0	0	0	0	0	2	0	0	0	0	0	0	0	0	0	0	0	0	0	0	0	0	0	0	0	0	0	0	0	0	0	0	0	0	0	0	0	0	0	0	0
OPU 440	New species	2	2	0	0	0	0	0	0	0	0	0	0	1	0	0	0	0	0	0	0	0	0	0	0	0	0	0	0	0	0	0	0	0	0	0	0	0	0	0	0	0	0	0	0	0	0	0	0
OPU 438	Known species	1	2	0	0	0	0	0	0	0	0	0	0	0	0	0	0	0	0	0	0	0	0	0	0	0	0	0	0	0	0	0	0	0	0	0	0	0	0	0	0	0	0	0	0	0	0	0	0
OPU 434	Known species	1	2	0	0	0	0	0	0	0	0	0	0	0	0	0	0	0	0	0	0	0	0	0	0	0	0	0	0	0	0	0	0	0	0	0	0	0	0	0	0	0	0	0	0	0	0	0	0
OPU 431	New species	1	2	0	0	0	0	0	0	0	0	0	0	0	0	0	0	0	0	0	0	0	0	0	0	0	0	0	0	0	0	0	0	0	0	0	0	0	0	0	0	0	0	0	0	0	0	0	0
OPU 468	Higher taxa	1	2	0	0	0	0	0	0	0	0	0	0	0	0	0	0	0	0	0	0	0	0	0	0	0	0	0	0	0	0	0	0	0	0	0	0	0	0	0	0	0	0	0	0	0	0	0	0
OPU 467	Higher taxa	2	2	0	0	0	0	0	0	0	0	0	0	0	0	0	0	0	0	0	0	0	0	1	0	0	0	0	0	0	0	0	0	0	0	0	0	0	0	0	0	0	0	0	0	0	0	0	0
OPU 381	Known species	1	2	0	0	0	0	0	0	0	0	0	0	0	2	0	0	0	0	0	0	0	0	0	0	0	0	0	0	0	0	0	0	0	0	0	0	0	0	0	0	0	0	0	0	0	0	0	0
OPU 403	New species	1	2	0	0	0	0	0	0	0	0	0	0	0	2	0	0	0	0	0	0	0	0	0	0	0	0	0	0	0	0	0	0	0	0	0	0	0	0	0	0	0	0	0	0	0	0	0	0
OPU 363	New species	1	2	2	0	0	0	0	0	0	0	0	0	0	0	0	0	0	0	0	0	0	0	0	0	0	0	0	0	0	0	0	0	0	0	0	0	0	0	0	0	0	0	0	0	0	0	0	0
OPU 417	New species	2	2	0	0	0	0	0	0	0	0	0	0	0	0	0	0	0	0	0	0	0	0	0	1	0	0	0	0	0	0	0	0	0	0	0	0	0	0	0	0	0	0	0	0	0	0	0	0
OPU 406	New species	2	2	0	0	0	0	0	0	0	0	0	0	0	1	0	0	0	0	0	0	0	0	0	0	0	0	0	0	0	0	0	0	0	0	0	0	0	0	0	0	0	0	0	0	0	0	0	0
OPU 382	Known species	1	2	0	0	0	0	0	0	0	0	0	0	0	0	0	0	0	0	0	0	0	0	0	0	0	0	0	0	0	0	0	0	0	0	0	0	0	0	0	0	0	1	0	0	0	0	0	0
OPU 391	Known species	1	2	0	0	0	0	0	0	0	0	0	0	0	0	0	0	0	0	0	0	0	0	0	0	0	0	0	0	0	0	0	0	0	0	0	0	0	0	0	0	1	0	0	0	0	0	0	0
OPU 586	Higher taxa	2	2	0	0	0	0	0	0	0	0	0	0	0	0	0	0	0	0	0	0	0	0	0	0	0	0	0	0	0	0	0	0	0	0	0	0	0	0	0	0	0	0	0	0	0	0	0	0
OPU 482	Higher taxa	1	1	0	0	0	0	0	0	0	0	0	0	0	0	0	0	0	0	0	0	0	0	0	0	0	0	0	0	0	1	0	0	0	0	0	0	0	0	0	0	0	0	0	0	0	0	0	0
OPU 567	Higher taxa	1	1	0	0	0	0	0	0	0	0	0	0	0	0	0	0	0	0	0	0	0	0	0	0	0	0	0	0	0	0	0	0	0	0	0	0	0	0	0	0	0	0	0	0	0	0	0	0
OPU 539	Known species	1	1	0	0	0	0	0	0	0	0	0	0	0	0	0	0	0	0	0	0	0	0	0	0	0	0	0	0	0	0	0	0	0	0	0	0	0	1	0	0	0	0	0	0	0	0	0	0
OPU 538	New species	1	1	0	0	0	0	0	0	0	0	0	0	0	0	0	0	0	0	0	0	0	0	0	0	0	0	0	0	0	0	0	0	0	0	0	0	0	0	0	0	0	0	0	0	0	0	0	0
OPU 544	New species	1	1	0	0	0	0	0	0	0	0	0	0	1	0	0	0	0	0	0	0	0	0	0	0	0	0	0	0	0	0	0	0	0	0	0	0	0	0	0	0	0	0	0	0	0	0	0	0
OPU 549	New species	1	1	0	0	0	0	0	0	0	0	0	0	0	0	0	0	0	1	0	0	0	0	0	0	0	0	0	0	0	0	0	0	0	0	0	0	0	0	0	0	0	0	0	0	0	0	0	0
OPU 537	Known species	1	1	0	0	0	0	0	0	0	0	0	0	0	0	0	0	0	0	0	0	0	0	0	0	0	0	0	0	0	0	0	0	0	0	0	0	0	0	0	0	0	0	0	0	0	0	0	0
OPU 556	New species	1	1	0	0	0	0	0	0	0	0	0	0	1	0	0	0	0	0	0	0	0	0	0	0	0	0	0	0	0	0	0	0	0	0	0	0	0	0	0	0	0	0	0	0	0	0	0	0
OPU 554	New species	1	1	0	0	0	0	0	0	0	0	0	0	0	0	0	0	0	0	0	0	0	0	0	0	0	1	0	0	0	0	0	0	0	0	0	0	0	0	0	0	0	0	0	0	0	0	0	0
OPU 563	Known species	1	1	0	0	0	0	0	0	0	0	0	0	1	0	0	0	0	0	0	0	0	0	0	0	0	0	0	0	0	0	0	0	0	0	0	0	0	0	0	0	0	0	0	0	0	0	0	0
OPU 518	New species	1	1	0	0	0	0	0	0	0	1	0	0	0	0	0	0	0	0	0	0	0	0	0	0	0	0	0	0	0	0	0	0	0	0	0	0	0	0	0	0	0	0	0	0	0	0	0	0
OPU 534	New species	1	1	0	0	0	0	0	0	0	0	0	0	0	0	0	0	0	0	0	0	0	0	0	0	0	0	0	0	0	0	0	0	0	0	0	0	0	0	0	0	0	0	0	0	0	0	0	0
OPU 517	New species	1	1	0	0	0	0	0	0	0	0	0	0	0	0	0	0	0	0	0	0	0	0	0	0	0	0	0	0	0	0	1	0	0	0	0	0	0	0	0	0	0	0	0	0	0	0	0	0
OPU 524	New species	1	1	0	0	0	0	0	0	0	0	0	0	0	0	0	0	0	0	0	0	0	0	0	0	0	0	0	0	0	0	0	0	0	0	0	0	0	0	0	0	0	0	0	0	0	0	0	0
OPU 533	Known species	1	1	0	0	0	0	0	0	0	0	0	0	0	0	0	0	0	0	0	0	0	0	0	0	0	0	0	0	0	0	0	0	0	0	0	0	0	0	0	0	0	0	0	0	0	0	0	0
OPU 519	Known species	1	1	0	0	0	0	0	0	0	0	0	0	0	0	0	0	0	1	0	0	0	0	0	0	0	0	0	0	0	0	0	0	0	0	0	0	0	0	0	0	0	0	0	0	0	0	0	0
OPU 521	New species	1	1	0	0	0	0	0	0	0	0	0	0	0	0	1	0	0	0	0	0	0	0	0	0	0	0	0	0	0	0	0	0	0	0	0	0	0	0	0	0	0	0	0	0	0	0	0	0
OPU 522	New species	1	1	0	0	0	0	0	0	0	0	0	0	0	0	0	0	0	1	0	0	0	0	0	0	0	0	0	0	0	0	0	0	0	0	0	0	0	0	0	0	0	0	0	0	0	0	0	0
OPU 526	Known species	1	1	0	0	0	0	0	0	0	0	0	0	0	0	0	0	0	0	0	0	0	0	0	0	0	0	0	0	0	0	0	0	0	0	0	0	0	0	0	0	0	0	0	0	0	0	0	0
OPU 530	Known species	1	1	0	0	0	0	0	0	0	0	0	0	1	0	0	0	0	0	0	0	0	0	0	0	0	0	0	0	0	0	0	0	0	0	0	0	0	0	0	0	0	0	0	0	0	0	0	0
OPU 529	New species	1	1	0	0	0	0	0	0	0	0	0	0	0	0	0	0	0	0	0	1	0	0	0	0	0	0	0	0	0	0	0	0	0	0	0	0	0	0	0	0	0	0	0	0	0	0	0	0
OPU 531	Known species	1	1	0	0	0	0	0	0	0	0	0	0	0	0	0	0	0	0	0	0	0	0	0	0	0	0	0	0	0	0	0	0	0	0	0	0	0	0	0	0	0	0	0	0	0	0	0	0
OPU 532	New species	1	1	0	0	0	0	0	0	0	0	0	0	0	0	0	0	0	0	0	0	0	0	0	0	0	0	0	0	0	0	0	0	0	0	0	0	0	0	0	0	0	0	0	0	0	0	0	0
OPU 500	Known species	1	1	0	0	0	0	0	0	0	0	0	0	0	0	0	0	0	0	0	0	0	0	0	0	0	0	0	0	0	0	0	0	0	0	0	0	0	0	0	0	0	0	0	0	0	0	0	0
OPU 499	Known species	1	1	0	0	0	0	0	0	0	0	0	0	0	0	0	0	0	0	0	0	0	0	0	0	0	0	0	0	0	0	0	0	0	0	0	0	0	0	0	0	0	0	0	0	0	0	0	0
OPU 516	New species	1	1	0	0	0	0	0	1	0	0	0	0	0	0	0	0	0	0	0	0	0	0	0	0	0	0	0	0	0	0	0	0	0	0	0	0	0	0	0	0	0	0	0	0	0	0	0	0
OPU 506	Known species	1	1	0	0	0	0	0	0	0	0	0	0	0	0	0	0	0	0	0	0	0	0	0	0	0	0	0	0	0	0	0	0	0	0	0	0	1	0	0	0	0	0	0	0	0	0	0	0
OPU 507	Known species	1	1	0	0	0	0	0	0	0	0	0	0	0	0	0	0	0	0	0	0	0	0	0	0	0	0	0	0	0	0	0	0	0	0	0	0	0	0	0	0	0	0	0	0	0	0	0	0
OPU 508	Known species	1	1	0	0	0	0	0	0	0	0	0	0	0	0	0	0	0	0	0	0	0	0	0	0	0	0	0	0	0	0	0	0	0	0	0	0	0	0	0	0	0	0	0	0	0	0	0	0
OPU 502	Known species	1	1	1	0	0	0	0	0	0	0	0	0	0	0	0	0	0	0	0	0	0	0	0	0	0	0	0	0	0	0	0	0	0	0	0	0	0	0	0	0	0	0	0	0	0	0	0	0
OPU 503	Known species	1	1	0	0	0	0	0	0	0	0	0	0	0	0	0	0	0	0	0	0	0	0	0	0	0	0	0	0	0	0	0	0	0	0	0	0	0	0	0	0	0	0	0	0	0	0	0	0
OPU 514	Known species	1	1	0	0	0	0	0	0	0	0	0	0	0	0	0	0	0	0	0	0	0	0	0	0	0	0	0	0	0	0	0	0	0	0	0	0	0	0	0	0	0	0	0	0	0	0	1	0
OPU 510	Known species	1	1	0	0	0	0	0	0	0	0	0	0	0	0	0	0	0	0	0	0	0	0	0	0	0	0	0	0	0	0	0	0	0	0	0	1	0	0	0	0	0	0	0	0	0	0	0	0
OPU 535	Uncultured	1	1	0	0	0	0	0	0	0	0	0	0	0	0	0	0	0	0	0	0	0	0	0	0	0	0	0	0	0	0	0	0	0	0	0	0	0	0	0	0	0	0	0	0	0	0	0	0
OPU 561	New species	1	1	0	0	0	0	0	0	0	0	0	0	0	0	0	0	0	0	0	0	0	0	0	0	0	0	0	0	0	0	0	0	0	0	0	0	0	0	0	0	0	0	0	0	0	0	0	0
OPU 559	Known species	1	1	0	0	0	0	0	0	0	0	0	0	0	0	0	0	0	0	0	0	0	0	0	0	0	0	0	0	0	0	0	0	0	0	0	0	0	0	0	0	0	0	0	0	0	0	0	0
OPU 558	Known species	1	1	0	0	0	0	0	0	0	0	0	0	0	0	0	0	0	0	0	0	0	0	0	0	0	0	0	0	0	0	0	0	0	0	0	0	0	0	0	0	0	0	0	0	0	0	0	0
OPU 560	New species	1	1	0	0	0	1	0	0	0	0	0	0	0	0	0	0	0	0	0	0	0	0	0	0	0	0	0	0	0	0	0	0	0	0	0	0	0	0	0	0	0	0	0	0	0	0	0	0
OPU 564	New species	1	1	0	0	0	0	0	0	0	0	0	0	0	0	0	0	0	0	0	0	1	0	0	0	0	0	0	0	0	0	0	0	0	0	0	0	0	0	0	0	0	0	0	0	0	0	0	0
OPU 575	Higher taxa	1	1	0	0	0	0	0	0	0	0	0	0	0	0	0	0	0	0	0	0	0	0	0	0	0	0	0	0	0	0	0	0	0	0	0	0	0	0	0	0	0	0	0	0	0	0	0	0
OPU 582	Known species	1	1	0	0	0	0	0	0	0	0	0	0	1	0	0	0	0	0	0	0	0	0	0	0	0	0	0	0	0	0	0	0	0	0	0	0	0	0	0	0	0	0	0	0	0	0	0	0
OPU 572	Uncultured	1	1	0	0	0	0	0	0	0	0	0	0	0	0	0	0	0	0	0	0	0	0	0	0	0	0	0	0	0	0	0	0	0	0	0	0	0	0	0	0	0	0	0	0	0	0	0	0
OPU 578	Uncultured	1	1	0	0	0	0	0	0	0	0	0	0	0	0	0	0	0	0	0	0	0	0	0	0	0	0	0	0	0	0	0	0	0	0	0	0	0	0	0	0	0	0	0	0	0	0	0	0
OPU 569	Higher taxa	1	1	0	0	0	0	0	0	0	0	0	0	0	0	0	0	0	0	0	0	0	0	0	0	0	0	0	0	0	0	0	0	0	0	0	0	0	0	0	0	0	0	0	0	0	0	0	0
OPU 30	Known species	1	1	0	0	0	0	0	0	0	0	0	0	0	0	0	0	0	0	0	0	0	0	0	1	0	0	0	0	0	0	0	0	0	0	0	0	0	0	0	0	0	0	0	0	0	0	0	0
OPU 29	Known species	1	1	0	0	0	0	0	0	0	0	0	0	0	0	0	0	0	0	0	0	0	0	0	0	0	0	1	0	0	0	0	0	0	0	0	0	0	0	0	0	0	0	0	0	0	0	0	0
OPU 31	Uncultured	1	1	0	0	0	0	0	0	0	0	0	0	0	0	0	0	0	0	0	0	0	0	0	0	0	0	0	0	0	0	0	0	0	0	0	0	0	0	0	0	0	0	0	0	0	0	0	0
OPU 45	New species	1	1	0	0	0	0	0	0	0	0	0	0	0	0	0	0	0	0	0	0	0	0	0	0	0	0	0	0	0	0	0	0	0	0	0	0	0	0	0	0	0	0	0	1	0	0	0	0
OPU 41	New species	1	1	0	0	0	0	0	0	0	0	0	0	0	0	0	0	0	0	0	0	0	0	0	0	0	0	0	0	0	0	0	0	0	0	0	0	0	0	0	0	0	0	0	0	0	0	0	0
OPU 40	New species	1	1	0	0	0	0	0	0	0	0	0	0	0	0	0	0	0	0	0	0	0	0	0	0	0	0	0	0	0	0	0	0	0	1	0	0	0	0	0	0	0	0	0	0	0	0	0	0
OPU 12	Known species	1	1	0	0	0	0	0	0	0	0	0	0	0	0	0	0	0	0	0	0	0	0	0	0	0	1	0	0	0	0	0	0	0	0	0	0	0	0	0	0	0	0	0	0	0	0	0	0
OPU 15	Known species	1	1	0	0	0	0	0	0	0	0	0	0	0	0	0	0	0	0	0	0	0	0	0	0	0	0	1	0	0	0	0	0	0	0	0	0	0	0	0	0	0	0	0	0	0	0	0	0
OPU 11	New species	1	1	0	0	0	0	0	0	0	0	0	0	0	0	0	0	0	0	0	0	0	0	0	0	0	0	0	0	0	0	0	0	0	0	0	0	0	0	0	0	0	0	0	0	0	0	0	0
OPU 68	New species	1	1	0	0	0	0	0	0	0	0	0	1	0	0	0	0	0	0	0	0	0	0	0	0	0	0	0	0	0	0	0	0	0	0	0	0	0	0	0	0	0	0	0	0	0	0	0	0
OPU 72	New species	1	1	0	0	0	0	0	0	0	0	0	0	0	0	0	0	0	0	0	0	0	0	0	0	0	0	0	0	0	0	0	0	0	0	1	0	0	0	0	0	0	0	0	0	0	0	0	0
OPU 65	New species	1	1	0	0	0	0	0	0	0	0	0	0	0	0	0	0	0	0	0	0	0	0	0	0	0	0	0	0	0	0	0	0	0	0	0	0	0	0	0	0	0	0	0	1	0	0	0	0
OPU 66	Known species	1	1	0	0	0	0	1	0	0	0	0	0	0	0	0	0	0	0	0	0	0	0	0	0	0	0	0	0	0	0	0	0	0	0	0	0	0	0	0	0	0	0	0	0	0	0	0	0
OPU 69	New species	1	1	0	0	0	0	0	0	0	0	0	0	0	0	0	0	0	0	0	0	0	0	0	0	0	0	0	0	0	0	0	0	0	0	0	0	0	0	0	0	0	0	0	0	0	0	0	0
OPU 70	New species	1	1	0	0	0	0	0	0	0	0	0	0	0	0	0	0	0	0	0	0	0	0	0	0	0	0	1	0	0	0	0	0	0	0	0	0	0	0	0	0	0	0	0	0	0	0	0	0
OPU 67	New species	1	1	0	0	1	0	0	0	0	0	0	0	0	0	0	0	0	0	0	0	0	0	0	0	0	0	0	0	0	0	0	0	0	0	0	0	0	0	0	0	0	0	0	0	0	0	0	0
OPU 63	Known species	1	1	0	0	0	0	0	0	0	0	0	0	0	0	0	0	0	0	0	0	0	0	0	0	0	0	0	0	0	0	1	0	0	0	0	0	0	0	0	0	0	0	0	0	0	0	0	0
OPU 61	Higher taxa	1	1	0	0	0	0	0	0	0	0	0	0	0	0	0	0	0	0	0	0	0	0	0	0	0	0	0	0	0	0	0	0	0	0	0	0	0	0	0	0	0	0	0	0	0	0	0	0
OPU 57	New species	1	1	0	0	0	0	0	0	0	0	0	0	0	0	0	0	0	0	0	0	0	0	0	0	0	0	0	0	0	0	0	0	0	0	0	0	0	0	0	0	0	0	0	0	0	0	0	0
OPU 59	Known species	1	1	0	0	0	0	0	0	0	0	0	0	1	0	0	0	0	0	0	0	0	0	0	0	0	0	0	0	0	0	0	0	0	0	0	0	0	0	0	0	0	0	0	0	0	0	0	0
OPU 50	New species	1	1	0	0	0	0	0	0	0	0	0	0	0	0	0	0	0	0	0	0	0	0	0	0	0	0	0	0	0	0	0	0	0	0	0	0	0	0	0	0	0	0	0	0	0	0	0	0
OPU 51	New species	1	1	0	0	0	0	0	0	0	0	0	0	0	0	0	0	0	0	0	0	0	0	0	0	0	0	0	0	0	0	0	0	0	0	0	0	0	0	0	0	0	0	0	0	0	0	0	0
OPU 52	New species	1	1	0	0	0	0	0	0	0	0	0	0	0	0	0	0	0	0	0	0	0	0	0	0	0	0	0	0	0	0	0	0	0	0	0	0	0	0	0	0	0	0	0	0	0	0	0	0
OPU 47	New species	1	1	0	0	0	0	0	0	0	0	0	0	0	0	0	0	0	0	0	0	0	0	0	0	0	0	0	0	0	0	0	0	0	0	0	0	0	0	0	0	0	0	0	0	0	0	0	0
OPU 73	New species	1	1	0	0	0	0	0	0	0	0	0	0	0	0	0	0	0	0	0	0	0	0	0	1	0	0	0	0	0	0	0	0	0	0	0	0	0	0	0	0	0	0	0	0	0	0	0	0
OPU 74	New species	1	1	0	0	0	0	0	0	0	0	0	0	0	0	0	0	0	0	0	0	0	0	0	0	0	0	0	0	0	0	0	0	0	0	0	0	0	0	0	0	0	0	0	0	0	0	0	0
OPU 77	New species	1	1	0	0	0	0	0	0	0	0	0	0	0	0	0	0	0	0	0	0	0	0	0	0	0	0	0	0	0	0	0	0	0	0	0	0	0	0	0	0	0	0	0	0	0	0	0	0
OPU 75	New species	1	1	0	0	0	0	0	0	0	0	1	0	0	0	0	0	0	0	0	0	0	0	0	0	0	0	0	0	0	0	0	0	0	0	0	0	0	0	0	0	0	0	0	0	0	0	0	0
OPU 78	New species	1	1	0	0	0	0	0	0	0	0	0	0	0	0	0	0	0	0	0	0	0	0	0	0	0	0	0	0	0	0	0	0	0	0	0	0	0	0	0	0	0	0	0	0	0	0	0	0
OPU 83	Higher taxa	1	1	0	0	0	0	0	0	0	0	0	0	1	0	0	0	0	0	0	0	0	0	0	0	0	0	0	0	0	0	0	0	0	0	0	0	0	0	0	0	0	0	0	0	0	0	0	0
OPU 79	New species	1	1	0	0	0	0	0	0	0	0	0	0	0	0	0	0	0	0	0	0	0	0	0	0	0	1	0	0	0	0	0	0	0	0	0	0	0	0	0	0	0	0	0	0	0	0	0	0
OPU 80	New species	1	1	0	0	0	0	0	0	0	0	0	0	0	0	0	0	0	0	0	0	0	0	0	0	0	0	0	0	0	0	0	0	0	0	0	0	0	0	0	0	0	0	0	0	0	0	0	0
OPU 82	New species	1	1	0	0	0	0	0	0	0	0	0	0	0	0	0	0	0	0	0	0	0	0	0	0	0	0	0	0	0	0	0	0	1	0	0	0	0	0	0	0	0	0	0	0	0	0	0	0
OPU 487	Higher taxa	1	1	0	0	0	0	0	0	0	0	0	0	0	0	0	0	0	0	0	0	0	0	0	0	0	0	0	0	0	0	0	0	0	0	0	0	0	0	0	0	0	0	0	0	0	0	0	0
OPU 290	Known species	1	1	0	0	0	0	0	0	0	0	0	0	1	0	0	0	0	0	0	0	0	0	0	0	0	0	0	0	0	0	0	0	0	0	0	0	0	0	0	0	0	0	0	0	0	0	0	0
OPU 289	New species	1	1	0	0	0	0	0	0	1	0	0	0	0	0	0	0	0	0	0	0	0	0	0	0	0	0	0	0	0	0	0	0	0	0	0	0	0	0	0	0	0	0	0	0	0	0	0	0
OPU 493	Known species	1	1	1	0	0	0	0	0	0	0	0	0	0	0	0	0	0	0	0	0	0	0	0	0	0	0	0	0	0	0	0	0	0	0	0	0	0	0	0	0	0	0	0	0	0	0	0	0
OPU 494	New species	1	1	0	0	0	0	0	0	0	0	0	0	0	0	0	0	0	0	0	0	0	0	0	0	0	1	0	0	0	0	0	0	0	0	0	0	0	0	0	0	0	0	0	0	0	0	0	0
OPU 495	New species	1	1	0	0	0	0	0	0	0	0	0	0	0	0	0	0	0	0	0	0	0	0	0	0	0	0	0	0	0	0	0	0	0	0	0	0	0	0	0	0	0	0	0	0	0	0	0	0
OPU 498	New species	1	1	0	0	0	0	0	0	0	0	0	0	0	0	0	0	0	0	0	0	0	0	0	0	0	0	0	0	0	0	0	0	0	0	0	0	0	0	0	0	0	0	0	0	0	0	0	0
OPU 496	Known species	1	1	0	0	0	0	0	0	0	0	0	0	0	0	0	0	0	0	0	0	0	0	0	0	0	0	0	0	0	0	0	0	0	0	0	0	0	0	0	0	0	0	0	0	0	0	0	0
OPU 212	Higher taxa	1	1	0	0	0	0	0	0	0	0	0	0	0	0	0	0	0	0	0	0	0	0	0	0	0	0	0	0	0	0	0	0	0	0	0	0	0	0	0	0	0	0	0	0	0	0	0	0
OPU 198	New species	1	1	0	0	0	0	0	0	0	0	0	0	0	0	0	0	0	0	0	0	0	0	0	0	0	0	0	0	0	0	0	0	0	0	0	0	0	0	0	0	0	0	0	0	0	0	0	0
OPU 189	New species	1	1	0	0	0	0	0	0	0	0	0	0	0	0	0	0	0	0	0	0	0	0	0	0	0	1	0	0	0	0	0	0	0	0	0	0	0	0	0	0	0	0	0	0	0	0	0	0
OPU 192	New species	1	1	0	0	0	0	0	0	0	0	0	0	0	0	0	0	0	0	0	0	0	0	0	0	0	0	0	0	0	0	0	0	0	0	0	0	0	1	0	0	0	0	0	0	0	0	0	0
OPU 193	New species	1	1	0	0	0	0	0	0	0	0	0	0	0	0	0	0	0	0	0	0	0	0	0	0	0	0	0	0	0	0	0	0	0	0	0	0	0	0	0	0	0	0	0	0	0	0	0	0
OPU 199	New species	1	1	0	0	0	0	0	0	0	0	0	0	0	0	0	0	0	0	0	0	0	0	0	0	0	0	0	0	0	0	0	0	0	0	0	0	0	1	0	0	0	0	0	0	0	0	0	0
OPU 203	Known species	1	1	0	0	0	0	0	0	0	0	0	0	0	0	0	0	0	0	0	0	0	0	0	0	0	0	0	0	0	0	0	0	0	0	0	0	0	0	0	0	0	0	0	0	0	0	0	0
OPU 196	Higher taxa	1	1	0	0	0	0	0	0	0	0	0	0	0	1	0	0	0	0	0	0	0	0	0	0	0	0	0	0	0	0	0	0	0	0	0	0	0	0	0	0	0	0	0	0	0	0	0	0
OPU 202	New species	1	1	0	0	0	0	0	0	0	0	0	0	0	0	0	0	1	0	0	0	0	0	0	0	0	0	0	0	0	0	0	0	0	0	0	0	0	0	0	0	0	0	0	0	0	0	0	0
OPU 194	Known species	1	1	0	0	0	0	0	0	0	0	0	0	0	0	0	0	0	0	0	0	0	0	0	0	0	0	0	0	0	0	0	0	0	0	0	0	0	0	0	0	0	0	0	0	0	0	0	0
OPU 200	New species	1	1	0	0	0	0	0	0	0	0	0	0	0	0	0	0	0	0	0	0	0	0	0	0	0	0	0	0	0	0	0	0	0	0	0	0	0	0	0	0	0	0	0	0	0	0	0	0
OPU 231	Higher taxa	1	1	0	0	0	0	0	0	0	0	0	0	0	0	0	0	1	0	0	0	0	0	0	0	0	0	0	0	0	0	0	0	0	0	0	0	0	0	0	0	0	0	0	0	0	0	0	0
OPU 230	Known species	1	1	0	0	0	0	0	0	0	0	0	0	0	0	0	0	0	0	0	0	0	0	0	0	0	0	0	0	0	0	0	0	1	0	0	0	0	0	0	0	0	0	0	0	0	0	0	0
OPU 227	Known species	1	1	0	0	0	0	0	0	0	0	0	0	1	0	0	0	0	0	0	0	0	0	0	0	0	0	0	0	0	0	0	0	0	0	0	0	0	0	0	0	0	0	0	0	0	0	0	0
OPU 224	Known species	1	1	0	0	0	0	0	0	0	0	0	0	0	0	0	0	0	0	0	0	0	0	0	0	0	0	0	0	0	0	0	0	0	0	0	0	0	0	0	0	0	0	0	0	0	0	0	0
OPU 223	Known species	1	1	0	0	0	0	0	0	0	0	0	0	0	0	1	0	0	0	0	0	0	0	0	0	0	0	0	0	0	0	0	0	0	0	0	0	0	0	0	0	0	0	0	0	0	0	0	0
OPU 218	Known species	1	1	0	0	0	0	0	0	0	0	0	0	0	0	0	0	0	0	0	0	0	0	0	0	0	0	0	0	0	0	0	0	0	0	0	0	0	0	0	0	0	0	0	0	0	0	0	0
OPU 215	Known species	1	1	0	0	0	0	0	0	0	0	0	0	0	0	0	0	0	0	0	0	0	0	0	0	0	0	0	0	0	0	0	0	0	0	0	0	0	0	0	0	0	0	0	0	0	0	0	0
OPU 259	Known species	1	1	0	0	0	0	0	0	0	0	0	0	0	0	0	0	0	0	0	0	0	0	0	0	0	0	0	0	0	0	0	0	0	0	0	0	0	0	0	0	0	0	0	0	0	0	0	0
OPU 239	Known species	1	1	0	0	0	0	0	0	0	0	0	0	1	0	0	0	0	0	0	0	0	0	0	0	0	0	0	0	0	0	0	0	0	0	0	0	0	0	0	0	0	0	0	0	0	0	0	0
OPU 248	New species	1	1	0	0	0	0	0	0	0	0	0	0	0	0	0	0	0	0	0	0	0	0	0	0	0	0	0	0	0	0	0	0	0	0	0	0	0	0	0	0	0	0	0	0	0	0	0	0
OPU 256	New species	1	1	0	0	0	0	0	0	0	0	0	0	0	0	0	0	0	0	0	0	0	0	0	0	0	0	0	0	0	0	0	0	0	0	0	0	0	0	0	0	0	0	0	0	0	0	0	0
OPU 258	New species	1	1	0	0	0	0	0	0	0	0	0	0	0	0	0	0	0	0	0	0	0	0	0	0	0	0	0	0	0	0	0	0	0	0	0	0	0	0	0	0	0	0	0	0	0	0	0	0
OPU 236	New species	1	1	0	0	0	0	0	0	0	0	0	0	0	0	0	0	0	0	0	0	0	0	0	0	0	0	0	0	0	0	0	0	0	0	0	0	0	0	0	0	0	0	0	0	0	0	0	0
OPU 237	New species	1	1	0	0	0	0	0	0	0	0	0	0	0	0	0	0	0	0	0	0	0	0	0	0	0	0	0	0	0	0	0	0	0	0	0	0	0	0	0	0	0	0	0	0	0	0	0	0
OPU 242	New species	1	1	0	0	0	0	0	0	0	0	0	0	0	0	0	0	0	0	0	0	0	0	0	0	0	0	0	0	0	0	0	0	0	0	0	0	0	0	0	0	0	0	0	0	0	0	0	0
OPU 246	New species	1	1	0	0	0	0	0	0	0	0	0	0	0	0	0	0	0	0	0	0	0	0	0	0	0	0	0	0	0	1	0	0	0	0	0	0	0	0	0	0	0	0	0	0	0	0	0	0
OPU 753	Higher taxa	1	1	0	0	0	0	0	0	0	0	0	0	0	0	0	0	0	0	0	0	0	0	0	0	0	0	0	0	0	0	0	0	0	0	0	0	0	0	0	0	0	0	0	0	0	0	0	0
OPU 741	New species	1	1	0	0	0	0	0	0	0	0	0	0	0	0	0	0	0	0	0	0	0	0	0	0	0	0	0	0	0	0	0	0	0	0	0	0	0	0	0	0	0	0	0	0	0	0	0	0
OPU 757	New species	1	1	0	0	0	0	0	0	0	0	0	0	0	0	0	0	0	0	0	0	0	0	0	0	0	0	0	0	0	0	0	0	0	0	0	0	0	0	0	0	0	0	0	0	0	0	0	0
OPU 758	New species	1	1	0	0	0	0	0	0	0	0	0	0	0	0	0	0	0	0	0	0	0	0	0	1	0	0	0	0	0	0	0	0	0	0	0	0	0	0	0	0	0	0	0	0	0	0	0	0
OPU 754	New species	1	1	1	0	0	0	0	0	0	0	0	0	0	0	0	0	0	0	0	0	0	0	0	0	0	0	0	0	0	0	0	0	0	0	0	0	0	0	0	0	0	0	0	0	0	0	0	0
OPU 755	New species	1	1	0	0	0	0	0	0	0	0	0	0	0	0	0	0	0	0	0	0	0	0	0	0	0	0	0	0	0	0	0	0	0	0	0	0	0	0	0	0	0	0	0	0	0	0	0	0
OPU 751	Known species	1	1	0	0	0	0	0	0	0	0	0	0	0	0	0	0	0	0	0	0	0	0	0	0	0	0	0	0	0	0	0	0	0	0	0	0	0	0	1	0	0	0	0	0	0	0	0	0
OPU 752	New species	1	1	0	0	0	0	0	0	0	0	0	0	0	0	0	0	0	0	0	0	0	0	0	0	0	0	0	0	0	0	1	0	0	0	0	0	0	0	0	0	0	0	0	0	0	0	0	0
OPU 286	Higher taxa	1	1	0	0	0	0	0	0	0	0	0	0	0	0	0	0	0	0	0	0	0	0	0	0	0	0	0	0	0	0	0	0	0	0	0	0	0	0	0	0	0	0	0	0	0	0	0	0
OPU 621	Higher taxa	1	1	0	0	0	0	0	0	0	0	0	0	0	0	0	0	0	0	0	0	0	0	0	0	0	0	0	0	0	1	0	0	0	0	0	0	0	0	0	0	0	0	0	0	0	0	0	0
OPU 699	Higher taxa	1	1	0	0	0	0	0	0	0	0	1	0	0	0	0	0	0	0	0	0	0	0	0	0	0	0	0	0	0	0	0	0	0	0	0	0	0	0	0	0	0	0	0	0	0	0	0	0
OPU 145	Higher taxa	1	1	0	0	0	0	0	0	0	0	0	0	0	0	0	0	0	0	0	0	0	0	0	0	0	0	0	0	0	0	0	0	0	0	0	0	0	0	0	0	0	0	0	0	0	0	0	0
OPU 135	Higher taxa	1	1	0	0	0	0	0	0	0	0	0	0	0	0	0	0	0	0	0	0	0	0	0	0	0	0	0	0	0	0	0	0	0	0	0	0	0	0	0	0	0	0	0	0	0	0	0	0
OPU 591	Uncultured	1	1	0	0	0	0	0	0	0	0	0	0	0	0	0	0	0	0	0	0	0	0	0	0	0	0	0	0	0	0	0	0	0	0	0	0	0	0	0	0	0	0	0	0	0	0	0	0
OPU 625	Uncultured	1	1	0	0	0	0	0	0	0	0	0	0	0	1	0	0	0	0	0	0	0	0	0	0	0	0	0	0	0	0	0	0	0	0	0	0	0	0	0	0	0	0	0	0	0	0	0	0
OPU 663	Uncultured	1	1	0	0	0	0	0	0	0	0	0	0	0	0	0	0	0	0	0	0	0	0	0	0	0	0	0	0	0	0	0	0	0	0	0	0	0	0	0	0	0	0	0	0	0	0	0	0
OPU 692	Uncultured	1	1	0	0	0	0	0	0	0	0	0	0	0	0	0	0	0	0	0	0	0	0	0	0	0	0	0	0	0	0	0	0	0	0	0	0	0	0	0	0	0	0	0	0	0	0	0	0
OPU 708	Uncultured	1	1	0	0	0	0	0	0	0	0	0	0	0	0	0	0	0	0	0	0	0	0	0	0	0	0	0	0	0	0	0	0	0	0	0	0	0	0	0	0	0	0	0	0	0	0	0	0
OPU 709	Uncultured	1	1	0	0	0	0	0	0	0	0	0	0	0	0	0	0	0	0	1	0	0	0	0	0	0	0	0	0	0	0	0	0	0	0	0	0	0	0	0	0	0	0	0	0	0	0	0	0
OPU 134	Uncultured	1	1	0	0	0	0	0	0	0	0	0	0	0	0	0	0	0	0	0	0	0	0	0	0	0	0	0	0	0	0	0	0	0	1	0	0	0	0	0	0	0	0	0	0	0	0	0	0
OPU 136	Uncultured	1	1	0	1	0	0	0	0	0	0	0	0	0	0	0	0	0	0	0	0	0	0	0	0	0	0	0	0	0	0	0	0	0	0	0	0	0	0	0	0	0	0	0	0	0	0	0	0
OPU 147	Uncultured	1	1	0	0	0	0	0	0	0	0	0	0	0	0	0	0	0	0	0	0	0	0	0	0	0	0	0	0	0	0	0	0	0	0	0	0	0	0	0	0	0	0	0	0	0	0	0	0
OPU 155	Uncultured	1	1	0	0	1	0	0	0	0	0	0	0	0	0	0	0	0	0	0	0	0	0	0	0	0	0	0	0	0	0	0	0	0	0	0	0	0	0	0	0	0	0	0	0	0	0	0	0
OPU 159	Uncultured	1	1	0	0	0	0	0	0	0	0	0	0	0	0	0	0	0	0	0	0	0	0	0	0	0	0	0	0	0	0	0	0	0	0	0	0	0	0	0	0	0	0	0	0	0	0	0	0
OPU 731	Uncultured	1	1	0	0	0	0	0	0	0	0	0	0	0	0	0	0	0	0	1	0	0	0	0	0	0	0	0	0	0	0	0	0	0	0	0	0	0	0	0	0	0	0	0	0	0	0	0	0
OPU 732	Uncultured	1	1	0	0	0	0	0	0	0	0	0	0	0	0	0	0	0	0	0	0	0	0	0	0	0	0	0	0	0	0	0	0	0	0	0	0	0	0	0	0	0	0	0	0	0	0	0	0
OPU 733	Uncultured	1	1	0	0	0	0	0	0	0	0	0	0	0	0	0	0	0	0	0	0	0	0	0	0	0	0	0	0	0	0	0	0	0	0	0	0	0	0	0	0	0	0	0	0	0	0	0	0
OPU 736	Uncultured	1	1	0	0	0	0	0	0	0	0	0	0	0	0	0	0	0	0	0	0	0	0	0	0	0	0	0	0	0	0	0	0	0	0	0	0	0	0	0	0	0	0	0	0	0	0	0	0
OPU 185	Higher taxa	1	1	0	0	0	0	0	0	0	0	0	0	0	0	0	0	0	0	0	0	0	0	0	0	0	0	0	0	0	0	0	0	0	0	0	0	0	0	0	0	0	0	0	0	0	0	0	0
OPU 182	Uncultured	1	1	0	0	0	0	0	0	0	0	0	0	0	0	0	0	0	0	0	0	0	0	0	1	0	0	0	0	0	0	0	0	0	0	0	0	0	0	0	0	0	0	0	0	0	0	0	0
OPU 276	Higher taxa	1	1	0	0	0	0	0	0	0	0	0	0	1	0	0	0	0	0	0	0	0	0	0	0	0	0	0	0	0	0	0	0	0	0	0	0	0	0	0	0	0	0	0	0	0	0	0	0
OPU 277	New species	1	1	0	0	0	0	0	0	0	0	0	0	1	0	0	0	0	0	0	0	0	0	0	0	0	0	0	0	0	0	0	0	0	0	0	0	0	0	0	0	0	0	0	0	0	0	0	0
OPU 279	New species	1	1	0	0	0	0	0	0	0	0	0	0	0	0	0	0	0	0	0	0	0	0	0	0	0	0	0	0	0	0	0	0	0	0	0	0	0	0	0	0	0	0	0	0	0	0	0	0
OPU 273	New species	1	1	0	0	0	0	0	0	0	0	0	0	1	0	0	0	0	0	0	0	0	0	0	0	0	0	0	0	0	0	0	0	0	0	0	0	0	0	0	0	0	0	0	0	0	0	0	0
OPU 101	Uncultured	1	1	0	0	0	0	0	0	0	0	0	0	0	0	0	0	0	0	0	0	0	0	0	0	0	0	0	0	0	0	0	0	0	0	0	0	0	0	0	0	0	1	0	0	0	0	0	0
OPU 319	Known species	1	1	0	0	0	0	0	0	0	0	0	0	0	0	0	0	0	0	0	0	0	0	0	0	0	0	0	0	0	0	0	0	0	0	0	0	0	0	0	0	0	0	0	0	0	0	0	0
OPU 320	New species	1	1	0	0	0	0	0	0	0	0	0	0	0	0	0	0	0	0	1	0	0	0	0	0	0	0	0	0	0	0	0	0	0	0	0	0	0	0	0	0	0	0	0	0	0	0	0	0
OPU 324	Higher taxa	1	1	0	0	0	0	0	0	0	0	0	0	1	0	0	0	0	0	0	0	0	0	0	0	0	0	0	0	0	0	0	0	0	0	0	0	0	0	0	0	0	0	0	0	0	0	0	0
OPU 318	Higher taxa	1	1	0	0	0	0	0	0	0	0	0	0	1	0	0	0	0	0	0	0	0	0	0	0	0	0	0	0	0	0	0	0	0	0	0	0	0	0	0	0	0	0	0	0	0	0	0	0
OPU 314	New species	1	1	0	0	0	0	0	0	0	0	0	0	0	0	0	0	0	0	0	0	0	0	0	0	0	0	0	0	0	1	0	0	0	0	0	0	0	0	0	0	0	0	0	0	0	0	0	0
OPU 293	New species	1	1	0	0	0	0	0	0	0	0	0	0	0	0	0	0	0	0	0	0	0	0	0	0	0	0	0	0	0	0	0	0	0	0	0	0	0	0	0	0	0	0	0	0	0	0	0	0
OPU 325	New species	1	1	0	0	0	0	0	0	0	0	0	0	0	0	0	0	0	0	0	0	0	0	0	0	0	0	0	0	0	0	0	0	0	0	0	0	0	0	0	0	0	0	0	0	0	0	0	0
OPU 310	Known species	1	1	0	0	0	0	0	0	0	0	0	0	1	0	0	0	0	0	0	0	0	0	0	0	0	0	0	0	0	0	0	0	0	0	0	0	0	0	0	0	0	0	0	0	0	0	0	0
OPU 327	New species	1	1	0	0	0	0	0	0	0	0	0	0	0	0	0	0	0	0	0	0	0	0	0	0	0	1	0	0	0	0	0	0	0	0	0	0	0	0	0	0	0	0	0	0	0	0	0	0
OPU 294	New species	1	1	0	0	0	0	0	0	0	0	0	0	0	0	0	0	0	0	0	0	0	0	0	0	0	0	0	0	0	0	1	0	0	0	0	0	0	0	0	0	0	0	0	0	0	0	0	0
OPU 296	Known species	1	1	0	0	0	0	0	0	0	0	0	0	0	0	0	0	0	0	0	0	0	0	0	0	0	0	1	0	0	0	0	0	0	0	0	0	0	0	0	0	0	0	0	0	0	0	0	0
OPU 297	New species	1	1	0	0	0	0	0	0	0	0	0	0	1	0	0	0	0	0	0	0	0	0	0	0	0	0	0	0	0	0	0	0	0	0	0	0	0	0	0	0	0	0	0	0	0	0	0	0
OPU 299	New species	1	1	0	0	0	0	0	0	0	0	0	0	0	0	0	0	0	0	0	0	0	0	0	0	0	1	0	0	0	0	0	0	0	0	0	0	0	0	0	0	0	0	0	0	0	0	0	0
OPU 305	New species	1	1	0	0	0	0	0	0	0	0	0	0	0	0	0	0	0	0	0	0	0	1	0	0	0	0	0	0	0	0	0	0	0	0	0	0	0	0	0	0	0	0	0	0	0	0	0	0
OPU 306	New species	1	1	0	0	0	0	0	0	0	0	0	0	0	0	0	0	0	0	0	0	0	0	0	0	0	0	0	0	0	0	0	0	0	0	0	0	0	0	0	0	0	0	0	0	0	0	0	0
OPU 326	New species	1	1	0	0	0	0	0	0	0	0	0	0	0	0	1	0	0	0	0	0	0	0	0	0	0	0	0	0	0	0	0	0	0	0	0	0	0	0	0	0	0	0	0	0	0	0	0	0
OPU 330	Known species	1	1	0	0	0	0	0	0	0	0	0	0	0	0	1	0	0	0	0	0	0	0	0	0	0	0	0	0	0	0	0	0	0	0	0	0	0	0	0	0	0	0	0	0	0	0	0	0
OPU 334	New species	1	1	0	0	0	0	0	0	0	0	0	0	0	0	0	0	0	0	0	0	0	0	0	0	0	0	0	0	0	0	0	0	0	0	0	0	0	0	0	0	0	0	0	0	0	0	1	0
OPU 347	Known species	1	1	1	0	0	0	0	0	0	0	0	0	0	0	0	0	0	0	0	0	0	0	0	0	0	0	0	0	0	0	0	0	0	0	0	0	0	0	0	0	0	0	0	0	0	0	0	0
OPU 346	Known species	1	1	0	0	0	0	0	0	0	0	0	0	0	0	0	0	0	0	0	0	0	0	0	0	0	0	0	0	0	0	0	0	0	0	0	0	0	0	0	0	0	0	0	0	0	0	0	0
OPU 348	Known species	1	1	0	0	0	0	0	0	0	0	0	0	0	0	0	0	0	0	0	0	0	0	0	0	0	0	0	0	0	0	0	0	0	0	0	0	0	0	0	1	0	0	0	0	0	0	0	0
OPU 350	Uncultured	1	1	0	0	0	0	0	0	0	0	0	0	0	0	0	0	0	0	0	0	0	0	0	0	0	0	0	0	0	0	0	0	0	0	0	0	0	0	0	0	0	0	0	0	0	0	0	0
OPU 342	New species	1	1	0	0	0	0	0	0	0	0	0	0	0	1	0	0	0	0	0	0	0	0	0	0	0	0	0	0	0	0	0	0	0	0	0	0	0	0	0	0	0	0	0	0	0	0	0	0
OPU 344	New species	1	1	0	0	0	0	0	0	0	0	0	0	0	0	0	0	0	0	0	0	0	0	0	0	0	0	0	0	0	0	1	0	0	0	0	0	0	0	0	0	0	0	0	0	0	0	0	0
OPU 456	Higher taxa	1	1	0	0	0	0	0	0	0	0	0	0	0	0	0	0	0	0	0	0	0	0	0	0	0	0	0	0	0	0	0	0	0	0	0	0	0	0	0	0	0	0	0	0	0	0	0	0
OPU 430	New species	1	1	0	0	0	0	0	0	0	0	0	0	0	0	0	0	0	0	0	0	0	1	0	0	0	0	0	0	0	0	0	0	0	0	0	0	0	0	0	0	0	0	0	0	0	0	0	0
OPU 448	Higher taxa	1	1	0	0	0	0	0	0	0	0	0	0	0	0	0	0	0	0	0	0	0	0	0	0	0	0	0	0	0	0	0	0	0	0	0	0	0	0	0	0	0	0	0	0	0	0	0	0
OPU 453	Higher taxa	1	1	0	0	0	0	0	0	0	0	0	0	0	0	0	0	0	0	0	0	0	0	0	0	0	0	0	0	0	0	0	0	0	0	0	0	0	0	0	0	0	0	0	0	0	0	0	0
OPU 444	Known species	1	1	0	0	0	0	0	0	0	0	0	0	0	0	0	0	0	0	0	0	0	0	0	0	0	0	0	0	0	0	0	0	0	0	0	0	0	0	0	0	0	0	0	0	0	0	0	0
OPU 441	Known species	1	1	0	0	0	0	0	0	0	0	0	0	0	0	0	0	0	0	0	0	0	0	0	0	0	0	0	0	1	0	0	0	0	0	0	0	0	0	0	0	0	0	0	0	0	0	0	0
OPU 442	New species	1	1	0	0	0	0	0	0	0	0	0	0	0	0	0	0	0	0	0	0	0	0	0	0	0	0	0	0	0	0	0	0	0	0	0	0	0	0	0	0	0	0	0	0	0	0	0	0
OPU 454	Known species	1	1	0	0	0	0	0	0	0	0	0	0	0	0	0	0	0	0	0	0	0	0	0	0	0	0	0	0	0	0	0	0	0	0	0	0	0	0	0	0	0	0	0	0	0	0	0	0
OPU 426	New species	1	1	0	0	0	0	0	0	0	0	0	0	0	0	0	0	0	0	0	0	0	0	0	0	0	0	0	0	0	0	0	0	0	0	0	0	0	0	0	0	0	0	0	0	0	0	0	0
OPU 425	Known species	1	1	0	0	0	0	0	0	0	0	0	0	0	0	0	0	0	0	0	0	0	0	0	0	0	0	0	0	0	0	0	0	0	0	0	0	0	0	0	1	0	0	0	0	0	0	0	0
OPU 422	New species	1	1	0	0	0	0	0	0	0	0	0	0	0	0	0	0	0	0	0	0	0	0	0	0	0	0	0	0	0	0	0	0	0	0	0	0	0	0	0	0	0	0	0	0	0	0	0	0
OPU 439	Known species	1	1	0	0	0	0	0	0	0	0	0	0	1	0	0	0	0	0	0	0	0	0	0	0	0	0	0	0	0	0	0	0	0	0	0	0	0	0	0	0	0	0	0	0	0	0	0	0
OPU 436	New species	1	1	0	0	0	0	0	0	0	0	0	0	0	0	0	0	0	0	0	0	0	0	0	0	0	0	0	0	0	0	0	0	0	0	0	0	0	0	0	0	0	0	0	0	0	0	0	0
OPU 437	New species	1	1	0	0	0	0	0	0	0	0	0	0	0	0	0	0	0	0	0	0	0	0	0	0	0	0	0	0	0	0	0	0	0	0	0	0	0	0	0	0	0	0	0	0	0	0	0	0
OPU 470	Higher taxa	1	1	0	0	0	0	0	0	0	0	0	0	0	0	0	0	0	0	0	0	0	0	0	0	0	0	0	0	0	0	0	0	0	0	0	0	0	0	0	0	0	0	0	0	0	0	0	0
OPU 465	New species	1	1	0	0	0	0	0	0	0	0	0	0	0	0	0	0	0	0	0	0	0	0	0	0	0	0	0	0	0	0	0	0	0	0	0	0	0	0	0	0	0	0	0	0	0	0	0	0
OPU 464	New species	1	1	0	0	0	0	0	0	0	0	0	0	0	0	0	0	0	0	0	0	0	0	0	0	0	0	0	0	0	0	0	0	0	0	0	0	0	0	0	0	0	0	0	0	0	0	0	0
OPU 479	Known species	1	1	0	0	0	0	0	0	0	0	0	0	1	0	0	0	0	0	0	0	0	0	0	0	0	0	0	0	0	0	0	0	0	0	0	0	0	0	0	0	0	0	0	0	0	0	0	0
OPU 478	Known species	1	1	0	0	0	0	0	0	0	0	0	0	0	0	0	0	0	0	0	0	0	0	0	0	0	0	0	0	0	0	0	0	0	0	0	0	0	0	0	0	0	0	0	0	0	0	0	0
OPU 407	New species	1	1	0	0	0	0	0	0	0	0	0	0	0	0	0	0	0	0	0	0	0	0	0	0	0	0	0	0	0	0	0	0	0	0	0	0	0	0	0	0	0	0	0	0	0	0	0	0
OPU 408	Known species	1	1	0	0	0	0	0	0	0	0	0	0	0	0	0	0	0	0	0	0	0	0	0	0	0	0	0	0	0	0	0	0	0	0	0	0	0	0	0	0	0	0	0	0	0	0	0	0
OPU 404	Higher taxa	1	1	0	0	0	0	0	0	0	0	0	0	0	0	0	0	0	0	0	0	0	0	0	0	0	0	0	0	0	0	0	0	0	0	0	0	0	0	0	0	0	1	0	0	0	0	0	0
OPU 405	New species	1	1	0	0	0	0	0	0	0	0	0	0	0	0	0	0	0	0	0	0	0	0	0	0	0	0	0	0	0	0	0	0	0	0	0	0	0	0	0	0	0	0	0	0	0	0	0	0
OPU 415	Higher taxa	1	1	0	0	0	0	0	0	0	0	0	0	0	0	0	0	0	0	0	0	0	0	0	0	0	0	0	0	0	0	0	0	0	0	0	0	0	0	0	0	0	0	0	0	0	0	0	0
OPU 372	Higher taxa	1	1	0	0	0	0	0	0	0	0	0	0	0	0	0	0	0	0	0	0	0	0	0	0	0	0	0	0	0	0	0	0	0	0	0	0	0	0	0	0	0	0	0	0	0	0	0	0
OPU 361	Higher taxa	1	1	0	0	0	0	0	0	0	0	0	0	0	0	0	0	0	0	0	0	0	0	0	0	0	0	0	0	0	0	0	0	0	0	0	0	0	0	0	0	0	0	0	0	0	0	0	0
OPU 360	Known species	1	1	0	0	0	0	0	0	1	0	0	0	0	0	0	0	0	0	0	0	0	0	0	0	0	0	0	0	0	0	0	0	0	0	0	0	0	0	0	0	0	0	0	0	0	0	0	0
OPU 369	Known species	1	1	0	0	0	0	0	0	0	0	0	0	0	0	0	0	0	0	0	0	0	0	0	0	0	1	0	0	0	0	0	0	0	0	0	0	0	0	0	0	0	0	0	0	0	0	0	0
OPU 368	Known species	1	1	0	0	0	0	0	0	0	0	0	0	0	0	0	0	0	0	0	0	0	0	0	0	0	0	0	0	0	0	0	0	0	0	0	0	0	0	0	0	0	0	0	0	0	0	0	0
OPU 371	New species	1	1	0	0	0	0	0	0	0	0	0	0	0	0	0	0	0	0	0	0	0	0	0	0	0	0	0	0	0	0	0	0	0	0	0	0	0	0	0	0	0	0	0	0	0	0	0	0
OPU 362	New species	1	1	0	0	0	0	0	0	0	0	0	0	0	0	1	0	0	0	0	0	0	0	0	0	0	0	0	0	0	0	0	0	0	0	0	0	0	0	0	0	0	0	0	0	0	0	0	0
OPU 416	New species	1	1	0	0	0	0	0	0	0	0	0	0	0	1	0	0	0	0	0	0	0	0	0	0	0	0	0	0	0	0	0	0	0	0	0	0	0	0	0	0	0	0	0	0	0	0	0	0
OPU 378	Higher taxa	1	1	0	0	0	0	0	0	0	0	0	0	0	0	0	0	0	0	0	0	0	0	0	0	0	0	0	0	0	0	0	0	0	0	0	0	0	0	0	0	0	0	0	0	0	0	0	0
OPU 373	New species	1	1	0	0	0	0	0	0	0	0	0	0	0	0	0	0	0	0	0	0	0	0	0	0	0	0	0	0	0	0	0	0	0	0	0	0	0	0	0	0	0	0	0	0	0	0	0	0
OPU 375	Known species	1	1	0	0	0	0	0	0	0	0	0	0	0	0	0	0	0	0	0	0	0	0	0	0	0	0	0	0	0	0	0	0	0	0	0	0	0	0	0	0	0	0	0	0	0	0	0	0
OPU 392	New species	1	1	0	0	0	0	0	0	0	0	0	0	0	0	0	0	0	0	0	0	0	0	0	0	0	0	0	0	0	0	0	0	0	0	0	0	0	0	0	0	0	0	0	0	0	0	0	0
OPU 393	New species	1	1	0	0	0	0	0	0	0	0	0	0	0	0	0	0	0	0	0	0	0	0	0	0	0	0	0	0	0	0	0	0	0	0	0	0	0	0	0	0	0	0	0	0	0	0	0	0
OPU 383	Known species	1	1	0	0	0	0	0	0	0	0	0	0	0	0	0	0	0	0	0	0	0	0	0	0	0	1	0	0	0	0	0	0	0	0	0	0	0	0	0	0	0	0	0	0	0	0	0	0
OPU 400	Known species	1	1	0	0	0	0	0	0	0	0	0	0	0	0	0	0	1	0	0	0	0	0	0	0	0	0	0	0	0	0	0	0	0	0	0	0	0	0	0	0	0	0	0	0	0	0	0	0
OPU 402	Known species	1	1	0	0	0	0	0	0	0	0	0	0	0	0	0	0	0	0	0	0	0	0	0	0	0	0	0	0	0	0	0	0	0	0	0	0	0	0	0	0	0	0	0	0	0	0	0	0
OPU 399	Known species	1	1	0	0	0	0	0	0	0	0	0	0	0	0	1	0	0	0	0	0	0	0	0	0	0	0	0	0	0	0	0	0	0	0	0	0	0	0	0	0	0	0	0	0	0	0	0	0
OPU 412	New species	1	1	0	0	0	0	0	0	0	0	0	0	0	0	0	0	0	0	0	0	0	0	0	0	0	0	0	0	0	0	0	0	0	0	0	0	0	0	0	0	0	0	0	0	0	0	0	0
OPU 484	Higher taxa	1	1	0	0	0	0	0	0	0	0	0	0	0	0	0	0	0	0	0	0	0	0	0	0	0	0	0	0	0	0	0	0	0	0	0	0	0	0	0	0	0	0	0	0	0	0	0	0
OPU 168	Known species	1	1	0	0	0	0	0	0	0	0	0	0	0	0	0	0	0	0	0	0	0	0	0	0	0	0	0	0	0	0	0	0	0	0	0	0	0	0	0	0	0	0	0	0	0	0	0	0
OPU 585	Higher taxa	1	1	0	0	0	0	0	0	0	0	0	0	0	0	0	0	0	0	0	0	0	0	0	0	0	0	0	0	0	0	0	0	0	0	0	0	0	0	0	0	0	0	0	0	0	0	0	0
OPU 492	Uncultured	1	1	0	0	0	0	0	0	0	0	0	0	0	0	0	0	0	0	0	0	0	0	0	0	0	0	0	0	0	0	0	0	0	0	0	0	0	0	0	0	0	0	0	0	0	0	0	0
OPU 291	Uncultured	1	1	0	0	0	0	0	0	0	0	0	0	0	0	0	0	0	0	0	0	0	1	0	0	0	0	0	0	0	0	0	0	0	0	0	0	0	0	0	0	0	0	0	0	0	0	0	0
OPU 94	Uncultured	1	1	0	0	1	0	0	0	0	0	0	0	0	0	0	0	0	0	0	0	0	0	0	0	0	0	0	0	0	0	0	0	0	0	0	0	0	0	0	0	0	0	0	0	0	0	0	0
Total		61258	867434	9827	6389	6657	7685	9478	6303	10144	5195	16519	15940	9018	9527	13430	14749	8997	8712	6435	7468	9875	14347	9015	9452	3697	12090	9275	10606	7659	11731	8825	10821	8740	10621	5452	4840	4717	8356	8269	10633	8464	9376	6068	7610	5267	5937	5634	4569
[truncated: 59 more columns]

## Sheet: Relative abundance
OPU	Category	The proportion of reads in each sample that was assigned as a specific OPU
		TA10	TA11	TA13	TA16	TA2	TA23	TA25	TA27	TA28	TA29	TA30	TA36	TA37	TA38	TA39	TA40	TA42	TA43	TA44	TA45	TA48	TA49	TA5	TA50	TA51	TA53	TA6	TA68	TA69	TA7	TA8	TA9	TA361	TA362	TA366	TA369	TA373	TA375	TA379	TA380	TA381	TA384	TA389	TA390	TA393	TA394	TA395	TA396
OPU 106	Uncultured	0.112038	0.218814	0.136097	0.101106	0.149399	0.146438	0.118789	0.13051	0.104788	0.0953576	0.0587713	0.113362	0.0643336	0.0996678	0.0429032	0.030303	0.0790987	0.0873058	0.130734	0.0863595	0.0724348	0.0822048	0.0751961	0.0401985	0.0421563	0.123326	0.163207	0.0372517	0.098017	0.110618	0.112471	0.164391	0.246332	0.18781	0.205427	0.199258	0.162414	0.22844	0.140241	0.1875	0.240606	0.129435	0.179039	0.138285	0.128506	0.228059	0.153497	0.142857
OPU 142	Uncultured	0.116007	0.0666771	0.126934	0.0776838	0.076915	0.108202	0.085765	0.107796	0.151946	0.143538	0.0546684	0.130786	0.0922561	0.113635	0.0973658	0.0677227	0.0806527	0.0615961	0.105722	0.150275	0.0997227	0.0722598	0.0800649	0.0954508	0.0628571	0.106921	0.101319	0.0897622	0.104476	0.136401	0.0778032	0.105734	0.107483	0.124793	0.106636	0.138104	0.0304753	0.105238	0.220345	0.102816	0.125082	0.180946	0.100816	0.036382	0.086617	0.0811994	0.139883	0.109053
OPU 91	Uncultured	0.0466063	0.0358429	0.133994	0.240208	0.127453	0.0609234	0.312401	0.232724	0.0771233	0.288896	0.0975826	0.062559	0.0680566	0.0682758	0.102812	0.127181	0.132712	0.130557	0.0189367	0.0701889	0.128231	0.117541	0.122261	0.108602	0.184259	0.0856119	0.230187	0.177734	0.0929178	0.118011	0.0405034	0.14283	0.0077036	0.0619835	0.115116	0.0189086	0.00459548	0.0173046	0.0537571	0.0549275	0.0159855	0.0105125	0.00664515	0.00640054	0.111821	0.0100678	0.0875601	0.0823147
OPU 144	Uncultured	0.0964689	0.0427297	0.0343999	0.077944	0.0717451	0.0899572	0.04653	0.0452358	0.10497	0.0642409	0.00820581	0.10549	0.109159	0.0796664	0.166055	0.0573921	0.0553225	0.0684253	0.0678481	0.0866383	0.0565724	0.0433771	0.0727617	0.117949	0.0448518	0.0590232	0.0509205	0.0686216	0.0571105	0.0538767	0.0745995	0.0563977	0.0884079	0.103926	0.0657197	0.0903542	0.0702624	0.0788112	0.0753781	0.0633532	0.0520765	0.0636005	0.0556294	0.0665319	0.0697551	0.0569052	0.0523225	0.0807869
OPU 151	Uncultured	0.0354126	0.0231648	0.0507736	0.0502277	0.0171977	0.0398223	0.0507689	0.0379211	0.0436467	0.038143	0.252162	0.0320143	0.0941921	0.196963	0.0743581	0.0909091	0.188967	0.136181	0.0461772	0.0855231	0.160288	0.128333	0.0449013	0.07378	0.069434	0.0753347	0.0464813	0.104168	0.171671	0.0484244	0.0361556	0.0294699	0.0412693	0.0464876	0.0443078	0.056247	0.0881606	0.0540769	0.0655718	0.043942	0.0402109	0.0513798	0.0647427	0.0985346	0.0184594	0.044211	0.038708	0.0626432
OPU 166	Uncultured	0.0648214	0.0624511	0.0488208	0.0659727	0.0768095	0.079486	0.0323344	0.0515881	0.0702222	0.0390841	0.0093147	0.0903747	0.0685034	0.0195945	0.0673558	0.0516529	0.0181818	0.0263792	0.0446582	0.0488604	0.0237382	0.0315277	0.0635651	0.045823	0.0104582	0.0511031	0.0534012	0.0415139	0.024136	0.0507347	0.0464531	0.0761699	0.0597946	0.097314	0.0610558	0.0926281	0.0384569	0.0655506	0.0473771	0.0366894	0.0449901	0.0337714	0.0326562	0.0288024	0.0436635	0.0472751	0.0461826	0.0557678
OPU 1	Uncultured	0.0230996	0.020504	0.0380051	0.0162655	0.0206795	0.0412502	0.0362776	0.0177093	0.0149525	0.074655	0.0450211	0.0138554	0.0524944	0.0475286	0.0657997	0.0571625	0.0753691	0.100428	0.0316962	0.0585488	0.0623405	0.0337495	0.112524	0.0742763	0.166038	0.0627946	0.0352526	0.0545563	0.0200567	0.0157102	0.0228833	0.0311647	0.0188921	0.0262397	0.0158999	0.020584	0.0357963	0.0357378	0.039225	0.0466084	0.0154911	0.0373193	0.0332257	0.0373926	0.0186368	0.0144452	0.0266951	0.026356
OPU 32	Uncultured	0.00946372	0.0879637	0.0247859	0.00624593	0.0108673	0.0139616	0.00226735	0.00923965	0.013318	0.00119197	0.0513418	0.00682271	0.0283693	0.0322734	0.00466822	0.0119376	0.017871	0.012587	0.0139747	0.0367324	0.0208541	0.0265552	0.0408439	0.0160463	0.0113208	0.0389402	0.00574488	0.00613758	0.0141643	0.0114592	0.032151	0.0169476	0.052091	0.0452479	0.0307399	0.0314744	0.0216471	0.0290605	0.00342628	0.0132253	0.0331246	0.0325887	0.0157585	0.0301499	0.0124246	0.0748523	0.0392419	0.0506112
OPU 26	Uncultured	0.0638038	0.0237909	0.00736067	0.00182173	0.0200464	0.0188799	0.0214905	0.0179018	0.00986743	0.00508156	0.113994	0.00608796	0.0310499	0.0207472	0.0384573	0.174702	0.0247086	0.04218	0.00891139	0.0292047	0.030061	0.0775497	0.0427374	0.0205128	0.110404	0.0301716	0.0116203	0.106214	0.00736544	0.0285556	0.0593822	0.0204312	0.00568599	0.0144628	0.00657197	0.00574438	0.0598621	0.0122261	0.0146503	0.00895904	0.00510877	0.026544	0.038352	0.0604682	0.00461484	0.0115999	0.0160171	0.0294118
OPU 25	Uncultured	0.00956548	0.0117389	0.0312453	0.0118412	0.00611943	0.0244328	0.0137027	0.00635226	0.0130759	0.0138645	0.0221779	0.0145901	0.0327625	0.0195267	0.0152273	0.0414371	0.0290598	0.0424478	0.0150886	0.0269046	0.0227399	0.0245451	0.0216392	0.0395368	0.0277089	0.0264002	0.0152761	0.0303469	0.0141643	0.00674614	0.00995423	0.0134639	0.00733676	0.0119835	0.00317999	0.00311154	0.0302334	0.00724161	0.0314272	0.0127986	0.00214239	0.030092	0.0227834	0.0245915	0.0156195	0.00700372	0.0333689	0.0189076
OPU 116	Uncultured	0.0250331	0.0251996	0.0187772	0.0143136	0.0244777	0.0252261	0.0137027	0.0159769	0.0179793	0.0247804	0.00465735	0.0200483	0.00595681	0.0197302	0.0135601	0.00344353	0.0142968	0.0136583	0.0317975	0.0132432	0.0138658	0.018303	0.0105491	0.00512821	0.00366577	0.0226287	0.0151456	0.00630807	0.0138244	0.0216246	0.0200229	0.0143113	0.0376009	0.0270661	0.0347679	0.0368597	0.00737695	0.0247343	0.0326087	0.0283703	0.0362558	0.0124836	0.0208848	0.00673741	0.057863	0.0400525	0.0240256	0.0194805
OPU 107	Uncultured	0.017401	0.0435123	0.0126183	0.00767729	0.0247943	0.00936062	0.00828076	0.0117421	0.0107755	0.00702635	0.00332668	0.0106014	0.00789278	0.00650892	0.00355674	0.00573921	0.0048174	0.0103107	0.00951899	0.00989754	0.00399334	0.0158697	0.00730322	0.00694789	0.00614555	0.021403	0.0100535	0.00571136	0.00419263	0.0144164	0.0147597	0.015347	0.0368672	0.0239669	0.0311639	0.0436812	0.00834442	0.0507853	0.0168951	0.0698592	0.0787739	0.0114323	0.0108221	0.00724272	0.0232517	0.0516524	0.0141484	0.0143239
OPU 612	Uncultured	0.0237102	0.0115824	0.00435632	0.0188679	0.0451572	0.0199905	0.00443612	0.0200192	0.023246	0.0044542	0.00754047	0.0218327	0.0654505	0.0309174	0.0258975	0.0314509	0.017094	0.0163364	0.0138734	0.0352687	0.0396007	0.0302581	0.0343522	0.0698098	0.00690027	0.0206487	0.0134482	0.0381894	0.0880453	0.00998059	0.0249428	0.0165709	0.00990462	0.00392562	0.0152639	0.0119674	0.0168098	0.00912254	0.0127599	0.0139718	0.0128543	0.0283837	0.0214543	0.0186963	0.0323039	0.00634712	0.0184196	0.0187166
OPU 124	Higher taxa	0.0353109	0.0118954	0.00796154	0.0428107	0.0485334	0.0236395	0.0317429	0.025409	0.0198559	0.0126725	0.00199601	0.0187887	0.0125838	0.00366127	0.0334556	0.0118228	0.0026418	0.0103107	0.104101	0.00815501	0.00831947	0.0178798	0.0232621	0.0214227	0.00819407	0.00565718	0.0109675	0.00852442	0.0134844	0.0353017	0.0622426	0.0219377	0.00788701	0.0053719	0.011448	0.00706079	0.0561132	0.0088404	0.0106333	0.0081058	0.00906394	0.0231275	0.0533511	0.0643423	0.0331913	0.011381	0.0250934	0.012987
OPU 2	Uncultured	0.00742851	0.00813899	0.0175755	0.00949902	0.00411479	0.0199905	0.0104495	0.00423484	0.00629578	0.00734003	0.0191839	0.0129107	0.0183917	0.013289	0.00533511	0.019169	0.016317	0.0158007	0.0107342	0.0157524	0.0133111	0.0101566	0.0173113	0.0243176	0.0113208	0.0140487	0.0113592	0.0114227	0.0094051	0.00397375	0.00286041	0.0060258	0.00403522	0.0140496	0.00551198	0.00167544	0.0227355	0.00385592	0.0220936	0.00778584	0.00148319	0.0274639	0.0197456	0.0222335	0.00745474	0.00547166	0.0133476	0.0156608
OPU 712	Uncultured	0.0157729	0.00751291	0.0147213	0.0195185	0.0146655	0.0163414	0.0121254	0.0196343	0.0291785	0.00777917	0.00255045	0.0229873	0.0116158	0.011594	0.00889185	0.0110193	0.0136752	0.00549009	0.0172152	0.00557608	0.00909595	0.00402031	0.0143359	0.0134822	0.0058221	0.00612861	0.015929	0.00690478	0.0114448	0.0158026	0.0130435	0.0105451	0.00531915	0.00433884	0.00423998	0.00347056	0.010884	0.00310355	0.00956994	0.00479949	0.00313118	0.00788436	0.0127207	0.0166751	0.0237842	0.00415846	0.00667379	0.0143239
OPU 121	Uncultured	0.0290017	0.0184692	0.0093135	0.0134027	0.021629	0.0144376	0.0105481	0.012512	0.0278467	0.023463	0.000443557	0.0323292	0.00201042	0.00488169	0.00122263	0.00195133	0.0037296	0.00133905	0.0164051	0.00257894	0.00288408	0.00518409	0.00595077	0.00306038	0.00172507	0.00773147	0.00783392	0.000937686	0.00260623	0.0211626	0.0383295	0.0133697	0.02146	0.00785124	0.0152639	0.0226185	0.00568388	0.0298128	0.00236295	0.0209044	0.029499	0.0065703	0.0112018	0.00757959	0.0234292	0.0168527	0.0106781	0.00592055
OPU 664	Uncultured	0.0209627	0.00532165	0.00120174	0.0153546	0.0132939	0.0144376	0.0149842	0.00885467	0.00484291	0.00878294	0.00232868	0.00629789	0.0114669	0.0141027	0.012004	0.0137741	0.00979021	0.012587	0.0220759	0.00801561	0.00998336	0.0244393	0.0194753	0.0143093	0.00981132	0.00471431	0.0142316	0.0150882	0.0228895	0.00887164	0.0339817	0.0134639	0.00220103	0.00847107	0.00699597	0.00670177	0.0117306	0.00347973	0.00366257	0.00629266	0.00527357	0.0116951	0.0138599	0.0161698	0.00922968	0.00875465	0.0114789	0.0110772
OPU 160	Uncultured	0.00559683	0.00422601	0.00480697	0.0130124	0.0013716	0.00777408	0.0101538	0.00615977	0.0073249	0.00777917	0.0653138	0.00913194	0.0199553	0.0176283	0.0135601	0.020202	0.0142968	0.0187467	0.00982278	0.0184011	0.0112035	0.0326915	0.00649175	0.00876758	0.011752	0.026023	0.0104452	0.0201176	0.0167705	0.00702338	0.00308924	0.00611995	0.00862069	0.0113636	0.00678397	0.0153183	0.0208006	0.0118499	0.0067344	0.00938567	0.0115359	0.00236531	0.0100627	0.0188647	0.00745474	0.00722259	0.00747464	0.013178
OPU 115	Uncultured	0.0135341	0.0215996	0.00991438	0.00845804	0.0116058	0.0161828	0.00867508	0.00846968	0.0105333	0.00784191	0.00121978	0.01501	0.00290395	0.00522069	0.00266756	0.00229568	0.00543901	0.00629352	0.0137722	0.00425176	0.00499168	0.00655946	0.0078442	0.00206782	0.00334232	0.00603432	0.00757279	0.00315404	0.00453258	0.0218094	0.0149886	0.0132756	0.0174248	0.00867769	0.0148399	0.0125658	0.0131818	0.0158939	0.00980624	0.0248507	0.0148319	0.00959264	0.0138599	0.0128011	0.00976216	0.0133508	0.0176188	0.00744843
OPU 98	Uncultured	0.0043757	0.00516513	0.0102148	0.0161353	0.0028487	0.00555291	0.00532334	0.00731473	0.0125916	0.0101004	0.000665336	0.0165844	0.00752048	0.0165435	0.0163388	0.0180211	0.0425796	0.0128548	0.00465823	0.00425176	0.0396007	0.0102624	0.0116311	0.00934657	0.0180054	0.00386574	0.0207599	0.0171341	0.0264023	0.0107199	0.00354691	0.00913285	0.00110051	0.00227273	0.00169599	0.00131642	0.00266054	0.000940468	0.00236295	0.00127986	0.00197759	0.0043364	0.00208848	0.00437932	0.00408236	0.00612826	0.00160171	0.00458365
OPU 587	Uncultured	0.00742851	0.00469557	0.00916329	0.00130124	0.00538088	0.013803	0.00207019	0.00365736	0.00762758	0.00577164	0.000887115	0.0131206	0.0141474	0.011255	0.0057797	0.00642792	0.00699301	0.00709695	0.00739241	0.0236286	0.00698835	0.00899281	0.00432783	0.0158809	0.00549865	0.0185744	0.0112286	0.0103998	0.00713881	0.0106275	0.00572082	0.0112042	0.00953778	0.00557851	0.00529998	0.00945428	0.00362801	0.00931064	0.00803403	0.00938567	0.0140079	0.0043364	0.00531612	0.00218966	0.00514732	0.0115999	0.011212	0.00496562
OPU 668	Uncultured	0.00630915	0.00219127	0.00240349	0.0256344	0.0206795	0.0069808	0.0206033	0.00500481	0.00914099	0.000564617	0.000887115	0.00545817	0.0022338	0.000474608	0.00333444	0.00539486	0.0004662	0.0104446	0.0275443	0.0069004	0.00144204	0.00560728	0.00973763	0.0141439	0.000754717	0.00075429	0.00496148	0.0110817	0.00101983	0.00619166	0.0083524	0.00536673	0.00440205	0.000619835	0.0167479	0.00706079	0.0197122	0.00347973	0.00189036	0.00383959	0.00411997	0.0177398	0.0290488	0.0207175	0.0198793	0.00306413	0.0101442	0.00534759
OPU 3	Uncultured	0.00844612	0.00798247	0.00360523	0.0243331	0.00601393	0.00602888	0.00778785	0.0419634	0.0112598	0	0	0.00314895	7.44602e-05	0	0	0	0	0	0.0407089	0	0	0	0.0108196	0	0	0	0.00235018	0	0	0.027077	0.0291762	0.0142171	0	0	0	0	0.0227355	0	0	0	0	0.0568988	0.0113917	0.0151592	0.0086972	0.0267017	0.00667379	0.00611154
OPU 287	Uncultured	0.00478274	0.00156519	0.00390566	0.00676643	0.00274319	0.00587022	0.00236593	0.00327238	0.0157395	0.00269762	0.00243957	0.0131206	0.0122115	0.00610211	0.0312326	0.00906795	0.00870241	0.0158007	0.00192405	0.00913083	0.0112035	0.00761744	0.0051393	0.0133168	0.0215633	0.00518574	0.00456979	0.00528514	0.00532578	0.00628408	0.00377574	0.00244798	0.00275128	0.00557851	0.00169599	0.00263284	0.00447454	0.00263331	0.0067344	0.00159983	0.000659196	0.00512484	0.00512626	0.00454775	0.00496983	0.0019698	0.00347037	0.00611154
OPU 704	Uncultured	0.00753027	0.0104868	0.016524	0.00793754	0.00516987	0.0117404	0.0119282	0.00866218	0.00690114	0.00363864	0.000332668	0.00913194	0.00506329	0.00725473	0.00778037	0.000459137	0.00823621	0.002812	0.0149873	0.00508817	0.00865225	0.00169276	0.0078442	0.00264682	0.00161725	0.00490289	0.0105758	0.000426221	0.00475921	0.0109971	0.002746	0.00715564	0.010088	0.00392562	0.00487598	0.00741982	0.0105212	0.0074297	0.00992439	0.00543942	0.00444957	0.0115637	0.0149991	0.00875863	0.00425985	0.00372073	0.0138815	0.00763942
OPU 267	Uncultured	0.0326651	0.0136172	0.0169746	0	0.00949567	0.013803	0	0.00885467	0.0228222	0	0	0.0189986	0	0	0	0	0	0	0.0105316	0	0	0	0.0119015	0	0	0	0.000130565	0	0	0.0200536	0.0257437	0.0152528	0	0.010124	0.010388	0	0.0307171	0	0	0	0	0.0218134	0.0244921	0.0293077	0.00479233	0	0.0152162	0.0154698
OPU 149	Uncultured	0.00132289	0.00156519	0.00976416	0.00559532	0.00601393	0.00571157	0.00138013	0.00153994	0.00393486	0.00276035	0.00532269	0.00146951	0.011169	0.00244084	0.0184506	0.0157254	0.00559441	0.0269148	0.00172152	0.00578518	0.0112035	0.0116377	0.00432783	0.00347395	0.0434501	0.00226287	0.00404753	0.0149177	0.00351275	0.00267997	0.0020595	0.00668487	0.00256787	0.00950413	0.00106	0.00203447	0.00580481	0.00169284	0.00366257	0.000853242	0.00214239	0.00315375	0.00208848	0.00353714	0.00372737	0.00328299	0.000533903	0.0040107
OPU 131	Uncultured	0.00376514	0.00751291	0.0147213	0.00247235	0.00664697	0.00840869	0.00463328	0.00500481	0.00720383	0.00294856	0.00110889	0.0113362	0.00565897	0.00305105	0.000222296	0.00229568	0.003108	0.00374933	0.00546835	0.0070398	0.00399334	0.00349132	0.00216392	0.00140612	0.00204852	0.0082029	0.00391696	0.00221635	0.00260623	0.00730062	0.0107551	0.00630826	0.0077036	0.00413223	0.00487598	0.00454763	0.00604668	0.00357378	0.00626181	0.00629266	0.00411997	0.00604468	0.00550598	0.00589523	0.00816471	0.00393959	0.0088094	0.00152788
OPU 33	Uncultured	0.00671619	0.0122085	0.0141205	0.000780742	0.00189913	0.00364906	0.000492902	0.00173244	0.0026636	0.00282309	0.0249501	0.00104965	0.0142964	0.00284765	0.00111148	0.00470615	0.00559441	0.0057579	0.00435443	0.0136614	0.00820854	0.00253915	0.00162294	0.00529363	0.0139084	0.00292287	0.00104452	0.00298355	0.00339943	0.00314204	0.00331808	0.00131814	0.00568599	0.00578512	0.000847997	0.00299186	0.00253961	0.0058309	0.0106333	0.00394625	0.00379038	0.0103811	0.00208848	0.00168435	0.00496983	0.00437733	0.00160171	0.00802139
OPU 36	Uncultured	0.00111937	0.0172171	0.00615893	0.000520494	0.00200464	0.0017452	0.00443612	0.00481232	0.00151341	0.00188206	0.00377024	0.00104965	0.00178704	0.00827175	0.000333444	0.00172176	0.00668221	0.00334762	0.00324051	0.00132432	0.00665557	0.00804063	0.00135245	0.00206782	0.00431267	0.00358288	0.00274187	0.00102293	0.00305949	0.00157102	0.00286041	0.00263629	0.0117388	0.00619835	0.00763197	0.00801819	0.00350707	0.0110035	0.00342628	0.0143985	0.00675676	0.00328515	0.00398709	0.00252653	0.00390486	0.0111622	0.00186866	0.00725745
OPU 262	Uncultured	0.00427394	0.00297386	0.00285414	0.00351334	0.00411479	0.00555291	0.00335174	0.00307988	0.0046613	0.00244668	0.00399202	0.00535321	0.00394639	0.00433928	0.00255641	0.00172176	0.003885	0.00415104	0.00637975	0.00320625	0.00388242	0.00359712	0.00405734	0.00181969	0.00150943	0.00452574	0.00548374	0.00247208	0.00600567	0.00332686	0.00514874	0.00329536	0.00348496	0.00289256	0.00148399	0.0046673	0.00495828	0.00799398	0.00827032	0.00543942	0.00527357	0.00328515	0.00664515	0.00589523	0.00248491	0.00415846	0.00507208	0.00668449
OPU 139	Uncultured	0.00172993	0.0129911	0.00120174	0.00104099	0.00348175	0.00158655	0.00414038	0.00384986	0.000908045	0.00244668	0.000887115	0.00241419	0.0018615	0.00244084	0.000666889	0.00160698	0.0029526	0.00267809	0.00273418	0.00299714	0.00199667	0.00264494	0.00135245	0.000165426	0.00247978	0.00556289	0.00130565	0.00119342	0.00260623	0.00129378	0.002746	0.00348366	0.0126559	0.00330579	0.0156879	0.00849689	0.00205587	0.0115678	0.00141777	0.0239974	0.0163151	0.00262812	0.00512626	0.00269496	0.00248491	0.0133508	0.00186866	0.00152788
OPU 152	Uncultured	0.000610563	0.0065738	0.000450653	0.000650618	0.00084406	0.000158655	0.000197161	0.000384986	0.00163448	0.000188206	0	0.000734754	0.000521221	0.000271205	0.000555741	0.000229568	0	0.000535619	0.000506329	0.000139402	0.000221852	0.00148117	0.000540979	0.000413565	0	0.00235716	0.000261131	0.000170488	0.000679887	0.00138619	0.000343249	0.000282459	0.00843727	0.00702479	0.00635997	0.0111297	0.000362801	0.0148594	0.000236295	0.0139718	0.0257086	0.000525624	0.000379723	0.00033687	0.000887469	0.0153206	0.000266951	0.000763942
OPU 680	Uncultured	0.0112954	0.00109563	0.000901307	0.00299284	0.00728002	0.00539426	0.00157729	0.00481232	0.0026636	0.00370138	0	0.0107064	0.00282949	0.0056275	0.0121151	0.000688705	0.0024864	0.00133905	0.00344304	0.00069701	0.0021076	0.00137537	0.00865567	0.00504549	0.00301887	0.00188573	0.00261131	0	0.0226629	0.00415858	0.0141876	0.00546088	0.00238445	0.00289256	0.00233199	0.00275251	0.00979562	0.00216308	0.00803403	0.00426621	0.00313118	0.00144547	0.0129106	0.0149907	0.00514732	0.00503392	0.00587293	0.00802139
OPU 119	Uncultured	0.000712323	0.0090781	0.0025537	0.000390371	0.00263769	0.00206251	0.00128155	0.00153994	0.00205824	0.0010665	0.00133067	0.0020993	0.000819062	0.00149163	0.000444593	0.000803489	0	0.00107124	0.00253165	0.00181223	0.000332779	0.00592467	0.00108196	0.000413565	0.00107817	0.00462003	0.000913957	0.000937686	0.000679887	0.00203308	0.00217391	0.0016006	0.00788701	0.00516529	0.00699597	0.00622307	0.000967469	0.0044202	0.00212665	0.0116254	0.0113711	0.0022339	0.000949307	0.00117905	0.00709975	0.013132	0.00427122	0.00439267
OPU 695	Uncultured	0.00864964	0.000939114	0.000450653	0.00624593	0.00253218	0.00507695	0.00305599	0.00461983	0.00357164	0.00708908	0.000110889	0.000419859	0.00372301	0.00501729	0.00555741	0.00160698	0.0021756	0.00174076	0.00496203	0.000906113	0.00643372	0.00243335	0.00324588	0.00173697	0.00539084	0.00716576	0.00274187	0.000511465	0.0177904	0.00258756	0.00514874	0.0030129	0.000550257	0.00123967	0.00148399	0.00239349	0.00520015	0.00131666	0.00484405	0.0019198	0.00197759	0.00236531	0.00721473	0.00555836	0.00443734	0.0013132	0.00320342	0.0013369
OPU 117	Uncultured	0.00427394	0.0118954	0.00570828	0.00117111	0.00179363	0.000793273	0.00118297	0.000962464	0.00242145	0.00169385	0.000776225	0.00220426	0.00349963	0.00183063	0.000666889	0.000573921	0.0010878	0.000803428	0.00172152	0.00278804	0.000665557	0.00338553	0.00027049	0.000165426	0.000215633	0.00669432	0.00248074	0.00059671	0.000566572	0.0028648	0.00228833	0.00216552	0.0110051	0.00392562	0.00678397	0.00550503	0.000604668	0.00479639	0.00094518	0.00479949	0.00477917	0.000525624	0.000759446	0.000673741	0.00798722	0.00350186	0.00427122	0.00210084
OPU 266	Uncultured	0.00376514	0.00813899	0.00345501	0.00169161	0.00379827	0.00190386	0.00276025	0.00307988	0.00326896	0.002133	0.000221779	0.0017844	0.000372301	0.00122042	0.000333444	0.000459137	0.0010878	0.00254419	0.00101266	0.000906113	0.000554631	0.00105798	0.00216392	0.000661704	0.000215633	0.00179144	0.00326413	0.000340977	0.00101983	0.00194067	0.001373	0.00508427	0.00330154	0.00289256	0.00190799	0.00442796	0.00193494	0.00432615	0.0134688	0.00458618	0.00313118	0.00749014	0.00170875	0.00151592	0.00354988	0.00590939	0.00640683	0.00687548
OPU 114	Uncultured	0.00569859	0.00187823	0.00120174	0.00481457	0.0055919	0.00444233	0.00463328	0.00288739	0.00484291	0.00326223	0	0.00661278	0.000819062	0.00216964	0.00144493	0	0.0021756	0.00160686	0.0112405	0.00104551	0.0021076	0.000423191	0.00243441	0.000578991	0.000107817	0.00141429	0.00626714	0.000170488	0.00339943	0.00665373	0.00938215	0.00583749	0.00330154	0.00247934	0.00339199	0.00454763	0.00689322	0.00216308	0.00141777	0.00202645	0.00362558	0.00262812	0.00550598	0.00690584	0.00905218	0.00175093	0.00347037	0.00286478
OPU 130	Higher taxa	0.00305281	0.000782595	0.00465675	0.0022121	0.0013716	0.00333175	0.00187303	0.00307988	0.00351111	0.00257215	0.00399202	0.00188937	0.00379747	0.00481389	0.00200067	0.00264004	0.0034188	0.0029459	0.00283544	0.00487907	0.00321686	0.00201016	0.00243441	0.00289495	0.00140162	0.00377145	0.00274187	0.00358026	0.00611898	0.00194067	0.00102975	0.00273044	0.00201761	0.00206612	0.00296799	0.00131642	0.00459548	0.000940468	0.0024811	0.0019198	0.00197759	0.00197109	0.00284792	0.00269496	0.00248491	0.00175093	0.00453817	0.00420168
OPU 618	Uncultured	0.00305281	0.00266082	0.00946372	0.000390371	0.00158261	0.00206251	0.00256309	0.00384986	0.00205824	0.00207026	0.000221779	0.00220426	0.000521221	0.00339006	0.00200067	0.000688705	0.0026418	0.00187467	0.00506329	0.00243953	0.00709928	0.00148117	0.000540979	0.000496278	0.00291105	0.00113144	0.00470035	0.00127866	0.00509915	0.00452823	0.000114416	0.00611995	0.00550257	0.00206612	0.00317999	0.00203447	0.00241867	0.00376187	0.00484405	0.00277304	0.00280158	0.0043364	0.00341751	0.0033687	0.00177494	0.00284526	0.00320342	0.00305577
OPU 108	Higher taxa	0.00325633	0.00219127	0.00525762	0.00143136	0.0014771	0.00460098	0.00256309	0.00192493	0.00314789	0.00156838	0.00155245	0.00419859	0.00156366	0.00176283	0.00166722	0.00195133	0.003108	0.00147295	0.00293671	0.00125462	0.00188575	0.00232755	0.00216392	0.00231596	0.00118598	0.0020743	0.00365583	0.000852442	0.00283286	0.00304963	0.00389016	0.00291875	0.00403522	0.0018595	0.00275599	0.00359023	0.00423268	0.00413806	0.0022448	0.00234642	0.00329598	0.0022339	0.00322764	0.00404245	0.00230742	0.0013132	0.00160171	0.00324675
OPU 164	Uncultured	0.00183169	0.0025043	0.00270392	0.00195185	0.00116058	0.0017452	0.00138013	0.0026949	0.00223985	0.000878294	0.0062098	0.00136454	0.00349963	0.00366127	0.00266756	0.00286961	0.0020202	0.00267809	0.00253165	0.00292744	0.00177482	0.00285654	0.00135245	0.00314309	0.0012938	0.00330002	0.00208905	0.00144915	0.00328612	0.00258756	0.00183066	0.00178891	0.00183419	0.00247934	0.00275599	0.00239349	0.00326521	0.00197498	0.0024811	0.003093	0.00346078	0.00183968	0.00265806	0.00538993	0.000532481	0.00284526	0.00213561	0.0040107
OPU 607	Higher taxa	0.00274753	0.000782595	0.00525762	0.0027326	0.00369276	0.00253847	0.000690063	0.00288739	0.00223985	0.00194479	0.000110889	0.0038837	0.00171258	0.00298325	0.00155607	0.000459137	0.0035742	0.000669523	0.00121519	0.00195163	0.00321686	0.00116377	0.000811469	0.00173697	0.00032345	0.00358288	0.00235018	0.00144915	0.00294618	0.00258756	0.0020595	0.0030129	0.000183419	0.000619835	0	0.00119674	0.00399081	0.00103452	0.00141777	0.00138652	0.000494397	0.00367937	0.00607556	0.00370558	0.00603479	0.000656599	0.000800854	0.00190985
OPU 727	Uncultured	0.00234049	0.00500861	0.00570828	0.000910865	0.00379827	0.00269713	0.00305599	0.0053898	0.00175555	0.00169385	0.000110889	0.00493335	0.000967982	0.00115262	0.000666889	0.000344353	0.0012432	0.00107124	0.00141772	0.00069701	0.000776484	0.000317393	0.000811469	0.00082713	0.000431267	0.00122572	0.00143622	0.000170488	0.00124646	0.0028648	0.00286041	0.00348366	0.00458547	0.0018595	0.00233199	0.00167544	0.00314427	0.00263331	0.00212665	0.00245307	0.00164799	0.00328515	0.00379723	0.00117905	0.00461484	0.00218866	0.00400427	0.000954927
OPU 123	Uncultured	0.00600387	0.00438253	0.00225327	0.00234223	0.00485334	0.00190386	0.00197161	0.00115496	0.00308735	0.00125471	0.000665336	0.00440852	0.00119136	0.00257645	0.00211182	0.000459137	0.0032634	0.000803428	0.00243038	0.00069701	0.00266223	0.00201016	0.000811469	0.00157155	0.000215633	0.000848576	0.000783392	0.000255733	0.000453258	0.00600684	0.00983982	0.00150645	0.00330154	0.00123967	0.00551198	0.00179512	0.00193494	0.00310355	0.00165406	0.00234642	0.00626236	0.000525624	0.00189861	0.00303183	0.00390486	0.00612826	0.00133476	0.000381971
OPU 167	Uncultured	0.000610563	0.000782595	0	0.000520494	0.000105507	0	0.000197161	0	0.000302682	0.000250941	0	0	7.44602e-05	0	0.000666889	0	0	0	0	0.000139402	0	0.00105798	0.000811469	0.000413565	0.000107817	0.00132001	0.000261131	0.000170488	0.000339943	9.24129e-05	0.000114416	0.000282459	0.0067865	0.00103306	0.00508798	0.00275251	0.000120934	0.00526662	0.000118147	0.00682594	0.00510877	0.000262812	0.000189861	0.000168435	0.000532481	0.00656599	0	0.000190985
OPU 654	Uncultured	0.00244225	0.00125215	0.00120174	0.00585556	0.0014771	0.000951928	0.000591483	0.0026949	0.00145287	0.00345044	0.000776225	0.00241419	0.00312733	0.00332226	0	0.00137741	0.0024864	0.00120514	0.00324051	0.00132432	0.000665557	0.00232755	0.000811469	0.00272953	0.000539084	0.00292287	0.00195848	0.00059671	0.00113314	0.00249515	0.000800915	0.00103568	0.00128393	0.00165289	0.00148399	0.00131642	0.00266054	0.0015988	0.00189036	0.00117321	0.000659196	0.00118265	0.0024682	0.00353714	0.00106496	0.00109433	0.00133476	0.00381971
OPU 23	Uncultured	0.000814084	0.00203475	0.00375545	0	0.000633045	0.00222116	0.000492902	0.000192493	0.00121073	0	0.00665336	0.00251916	0.00632911	0.000135602	0.000666889	0.000688705	0.0010878	0.000401714	0.00232911	0.00536698	0.00110926	0.00603047	0.00108196	0.00727874	0.00280323	0.00330002	0.00143622	0.00434746	0	0.00129378	0.00125858	0.0014123	0.00110051	0.00289256	0.000635997	0.00119674	0.00423268	0.00188094	0	0.000746587	0.00164799	0.00394218	0.00303778	0.00303183	0.00390486	0.000437733	0.000800854	0.000572956
OPU 27	Uncultured	0	0.00203475	0.000450653	0.000260247	0.00179363	0.000634618	0.000591483	0.000384986	0.0006659	0	0.00709692	0.000104965	0.00104244	0.00291545	0.000111148	0.00264004	0.0026418	0.000937333	0.00121519	0.00104551	0.00122019	0.00370292	0.000540979	0.00082713	0.000754717	0.000848576	0.000783392	8.52442e-05	0.00147309	0.00064689	0.000915332	0.00131814	0.00165077	0.000826446	0.00127199	0.00203447	0.00350707	0.00573686	0.00141777	0.0090657	0.00527357	0.00105125	0.00170875	0.00151592	0.00141995	0.014664	0.000533903	0.00343774
OPU 725	Uncultured	0.00142465	0.00156519	0.00585849	0.00117111	0.00305972	0.00126924	0.00197161	0.00288739	0.000908045	0.00125471	0.00110889	0.00241419	0.00230827	0.00216964	0.00188952	0.00413223	0.0017094	0.0029459	0.000911392	0.00195163	0.00244038	0.00137537	0.000811469	0.00347395	0.00140162	0.00179144	0.000652827	0.00340977	0.00294618	0.00277239	0.00297483	0.00131814	0.00146735	0.000826446	0.00148399	0.00167544	0.00133027	0.00169284	0.00189036	0.00159983	0.00148319	0.00157687	0.0024682	0.00151592	0.00479233	0.00240753	0.00186866	0.00305577
OPU 179	Uncultured	0.00132289	0.00219127	0.00615893	0.000780742	0.00274319	0.00491829	0.00167587	0.00211742	0.00121073	0.00144291	0.000665336	0.00199433	0.000595681	0.00054241	0.00133378	0.00321396	0.000621601	0.00107124	0.00141772	0.00139402	0.000554631	0.00116377	0.0027049	0.000248139	0.0012938	0.00264002	0.00169735	0.0044327	0.00124646	0.00240274	0.00194508	0.00376612	0.00256787	0.0018595	0.00296799	0.00311154	0.00169307	0.00338569	0.00389887	0.00223976	0.00164799	0.00486202	0.00265806	0.00151592	0.000887469	0.00153206	0.00373732	0.00229183
OPU 737	Higher taxa	0.00356162	0.000782595	0.00120174	0.00260247	0.00464233	0.00364906	0.000887224	0.00211742	0.00345057	0.00112923	0	0.00262412	0.00022338	0.000881416	0.000778037	0.000344353	0.001554	0	0.00364557	0.000278804	0.00144204	0.000105798	0.00162294	0.000578991	0.00032345	0.000188573	0.00248074	0.00059671	0.00203966	0.00277239	0.00400458	0.00310705	0.00110051	0.00103306	0.00106	0.000598372	0.00350707	0.00150475	0.00165406	0.000746587	0.00115359	0.00183968	0.00170875	0.00303183	0.00408236	0.000656599	0.00293647	0.00229183
OPU 84	Uncultured	0.00691971	0.0032869	0.00105152	0	0.0013716	0.000317309	9.85804e-05	0.00692974	0.0182214	0	0.000554447	0.00136454	0	0.00169503	0.000111148	0.000229568	0.000777001	0.000669523	0.000303797	0.000139402	0.000776484	0.000211595	0	0	0.000107817	9.42863e-05	0.000522261	0.000170488	0.00113314	0.0251363	0.00286041	0.00131814	0	0.000206612	0.000423998	0	0.0313218	9.40468e-05	0.000118147	0.000106655	0	0.000525624	0.00949307	0.0357083	0.00195243	0.000218866	0.0205553	0.000190985
OPU 686	Uncultured	0.0033581	0.00109563	0	0.00559532	0.00189913	0.00269713	0.00216877	0.00173244	0.00320843	0.00250941	0.000443557	0.00272909	0.00275503	0.00135602	0.00244526	0.00149219	0.002331	0.000133905	0.00556962	0.00230013	0.00244038	0.00137537	0.00297539	0.00669975	0.000107817	0.000565718	0.00261131	0.00196062	0.0023796	0.00323445	0.00297483	0.00178891	0.00110051	0.00123967	0.00190799	0.00179512	0.00133027	0.0014107	0.00094518	0.000959898	0.00164799	0.000919842	0.00151889	0.000673741	0.000177494	0.00240753	0.00133476	0.00190985
OPU 420	New species	0.00152641	0.000939114	0.00210305	0.00104099	0.00084406	0.00158655	0.000394322	0.000962464	0.00381379	0	0.00133067	0.000839719	0.00372301	0.00271205	0.00100033	0.00137741	0.0026418	0.00200857	0.00192405	0.00299714	0.00188575	0.00105798	0.000540979	0.00521092	0.00409704	0.00075429	0.000522261	0.00221635	0.00124646	0.000739303	0.00183066	0.000941531	0.000550257	0.00123967	0	0	0.000846535	0.000658328	0	0	0.000164799	0.00144547	0.00227834	0.00235809	0.00141995	0	0.00133476	0.00362872
OPU 601	Uncultured	0.000610563	0.000469557	0.00180261	0	0.00116058	0.000951928	0.000492902	0.000962464	0.0026636	0.000941029	0.000110889	0.00997166	0.00282949	0.000339006	0.0032233	0.00160698	0.0003108	0.0029459	0.00253165	0.00494877	0.000443705	0.00190436	0.000540979	0.00115798	0.00161725	0.00867434	0.000391696	0.00315404	0.000113314	0.00194067	0.000343249	0.00178891	0.00568599	0.00123967	0.000847997	0.00107707	0.000241867	0.000940468	0.00047259	0.00127986	0.00164799	0.000394218	0.00132903	0.000673741	0.00106496	0.00240753	0.00133476	0
OPU 615	Uncultured	0.00152641	0.000626076	0.00150218	0.00182173	0.00633045	0.00126924	0.00157729	0.00153994	0.00163448	0.000376412	0.00121978	0.00262412	0.00320179	0.000745813	0.000222296	0.00252525	0.0004662	0.000669523	0.00192405	0.00313654	0.000443705	0.00211595	0.00432783	0.00272953	0.00032345	0.00075429	0.000783392	0.00349501	0.000226629	0.00184826	0.00297483	0.00178891	0.00110051	0.000619835	0.000847997	0.000837721	0.000846535	0.000940468	0.000590737	0.00117321	0.000823995	0.00183968	0.00113917	0.00117905	0.00461484	0.00153206	0.000800854	0.00343774
OPU 687	Higher taxa	0.00345986	0.00172171	0.000901307	0.00156148	0.00126609	0.000158655	0.00197161	0.000384986	0.000242145	0.00188206	0.000998004	0.000839719	0.00171258	0.00142383	0.000444593	0.00103306	0.000932401	0.000401714	0.00121519	0.00264864	0.000443705	0.00253915	0.00405734	0.00206782	0.000431267	0.00169715	0.000783392	0.000767198	0.000113314	0.000924129	0.00400458	0.00235383	0.000917095	0.00123967	0.00614798	0.00347056	0.00290241	0.00188094	0.000354442	0.00127986	0.00263678	0.000394218	0.00132903	0.0028634	0.00301739	0.00481506	0.00106781	0.00152788
OPU 161	Uncultured	0.00142465	0.000939114	0.00525762	0.000650618	0.000738552	0.00158655	0.00207019	0.00307988	0.00205824	0.000815558	0.000665336	0.00104965	0.00119136	0.00230524	0.000778037	0.00286961	0.0021756	0.00107124	0.00141772	0.00153342	0.00166389	0.00359712	0.00162294	0.00124069	0.000539084	0.00235716	0.000783392	0.00298355	0.00181303	0.00203308	0.00160183	0.000941531	0.000183419	0.00123967	0.000211999	0.000598372	0.00302334	0.000282141	0.00153592	0.000426621	0.00115359	0.00065703	0.00151889	0.00202122	0.00141995	0.000875465	0.000266951	0.0026738
OPU 666	Uncultured	0.00193345	0.00219127	0.00826198	0.000520494	0.00263769	0.00222116	0.00138013	0.000769971	0.00108965	0.000439147	0.000887115	0.00020993	0.00215934	0.000610211	0.000778037	0.00172176	0.0004662	0.000937333	0.00141772	0.00592458	0.000665557	0.00169276	0.000811469	0.000661704	0.000862534	0.0020743	0.00221961	0.00119342	0.000679887	0.00249515	0.001373	0.00216552	0.00146735	0.00144628	0.00148399	0.000359023	0.001814	0.00150475	0.00200851	0.00181314	0.000988794	0.00367937	0.00132903	0.00134748	0.00106496	0.000875465	0.00613988	0.00171887
OPU 133	Uncultured	0.00122113	0.00375646	0.00105152	0.000260247	0.00168812	0.00111058	0.000197161	0.00153994	0.000605364	0.000690088	0.000443557	0.000524824	0.0011169	0.000745813	0	0.000229568	0.0001554	0.000803428	0.00101266	0.00104551	0.000332779	0.00190436	0.00027049	0.000661704	0.000754717	0.00264002	0.00117509	0.000426221	0.000113314	0.00110895	0.001373	0.00112984	0.00275128	0.00144628	0.00169599	0.00239349	0.0010884	0.00235117	0.00129962	0.00341297	0.00197759	0.000788436	0.00189861	0.00101061	0.00159744	0.00240753	0.00106781	0.000763942
OPU 617	Uncultured	0.0010176	0.000626076	0.00105152	0.00195185	0.00116058	0.00126924	0.00216877	0.000962464	0.00102912	0.00181932	0.000332668	0.0020993	0.00178704	0.00149163	0.000555741	0.00149219	0.0017094	0.00214247	0.000607595	0.00167282	0.00199667	0.00105798	0.00135245	0.000165426	0.00172507	0.000848576	0.000783392	0.00119342	0.00169972	0.00175585	0.0020595	0.00103568	0.00128393	0.000619835	0.000847997	0.000239349	0.0010884	0.000658328	0.00165406	0.000426621	0.000164799	0.00197109	0.000569584	0.00202122	0.000887469	0.000656599	0.00106781	0.000381971
OPU 162	Uncultured	0.0010176	0.000782595	0.00210305	0.000780742	0.000316522	0.000793273	0.000591483	0.00173244	0.00254253	0.000250941	0.000554447	0.00283405	0.00253165	0.00162723	0.00122263	0.00149219	0.0010878	0.000535619	0.00202532	0.00167282	0.000998336	0.000740584	0.000811469	0.00124069	0.000862534	0.000942863	0.000783392	0.00119342	0.00192635	0.00194067	0.000915332	0.00103568	0.000917095	0	0.000423998	0.000957396	0.00157214	0.000470234	0.00177221	0.000853242	0.000988794	0.000788436	0.0024682	0.00202122	0.000709975	0.000875465	0.000266951	0.00190985
OPU 603	Uncultured	0.00152641	0.000939114	0.00150218	0.000130124	0.000738552	0.00158655	0.000690063	0.000192493	0.000484291	0.000376412	0	0.000734754	0.000595681	0.00271205	0.00100033	0.000688705	0.0021756	0.00241028	0.000810127	0.00160312	0.00232945	0.00105798	0.000540979	0.000330852	0.000754717	0.00075429	0.000522261	0.000852442	0.00135977	0.00129378	0.000915332	0.00273044	0.00220103	0.00640496	0.00190799	0.00131642	0.00157214	0.0015988	0.00141777	0.00106655	0.00230719	0.000525624	0.00341751	0.000842176	0.00195243	0.00284526	0.00106781	0.000954927
OPU 697	Uncultured	0.00254401	0.00297386	0.00135196	0.000650618	0.00158261	0.00158655	0.000591483	0.000577478	0.00145287	0.00100376	0.000110889	0.000944684	0.000446761	0.000339006	0.000666889	0.000114784	0.0003108	0.000669523	0.00111392	0.000836412	0.000554631	0.000317393	0.000811469	0.000578991	0.000215633	0.00198001	0.00130565	0.000511465	0.000679887	0.000739303	0.00125858	0.00150645	0.00165077	0.0018595	0.00148399	0.00179512	0.0010884	0.00235117	0.000354442	0.00234642	0.00181279	0.00118265	0.0024682	0.00117905	0.00124246	0.0026264	0.000800854	0.000381971
OPU 459	New species	0.000508802	0.000626076	0.00135196	0	0.000738552	0.00126924	0	0.00173244	0.00127126	0	0.00454646	0.000314895	0	0.00250864	0.00522396	0.00424702	0.0024864	0.00133905	0.00172152	6.9701e-05	0.00144204	0.00179856	0.000540979	0	0.00345013	0	0	0.00400648	0.000453258	0.000739303	0.000915332	0.000376612	0	0.000413223	0	0.000359023	0.00350707	0.000188094	0	0.000319966	0.000164799	0.00144547	0.000949307	0.00202122	0.00124246	0	0.000800854	0.00305577
OPU 181	Higher taxa	0.00010176	0.00125215	0.0025537	0.00117111	0.000316522	0.000951928	0.00207019	0.00230991	0.000423754	0.000878294	0.00155245	0.00125958	0.00431869	0.00230524	0.00111148	0.00321396	0.0003108	0.002812	0.00101266	0.00257894	0.00155297	0.00253915	0.00135245	0.00148883	0.0019407	0.00179144	0.00182791	0.00485892	0.00385269	0.00184826	0	0.000941531	0.000917095	0.00123967	0.000211999	0.000478698	0.00205587	0.000188094	0.00259924	0.000426621	0.000659196	0.00118265	0.000949307	0.000673741	0.00124246	0.000218866	0.000266951	0.000381971
OPU 613	Uncultured	0.000203521	0.000156519	0.00120174	0	0.000527537	0.000475964	0.000985804	0.000384986	0.00169502	0.000941029	0.00144156	0.0035688	0.00230827	0.000271205	0.00188952	0.00126263	0.000932401	0.00187467	0.000911392	0.00195163	0.00110926	0.000952179	0.00027049	0.00140612	0.0012938	0.000848576	0.000130565	0.00136391	0.00113314	0.00101654	0.000343249	0.000376612	0.000733676	0.00103306	0.000423998	0.000718047	0.000967469	0.000282141	0.00094518	0.000533276	0.000494397	0.000919842	0.000379723	0.00168435	0.00496983	0.000437733	0.00106781	0.00190985
OPU 703	Uncultured	0.000712323	0.00109563	0.00225327	0.00117111	0.00116058	0.00158655	0.00128155	0.000384986	0.000968582	0.000752823	0	0.000839719	0.00171258	0.00210184	0.00100033	0.00103306	0.0003108	0.000937333	0.000810127	0.00209103	0.00166389	0.000634786	0.00027049	0.00115798	0.000862534	0.00160287	0.00156678	0.000767198	0.0015864	0.000924129	0.00125858	0.0014123	0.000366838	0.00103306	0.000847997	0.000837721	0.00290241	0.00131666	0.00094518	0.00149317	0.000988794	0.00144547	0.00208848	0.00168435	0.000354988	0.000656599	0.00186866	0.00114591
OPU 21	Uncultured	0	0	0	0.000130124	0	0.000634618	0	0	0	0	0.0150809	0.000419859	0.00632911	0	0	0.0122819	0	0.000133905	0.000708861	0.0069004	0	0.00581887	0.00162294	0.00769231	0	0.00169715	0	0.00502941	0	0	0.000114416	0.000470765	0	0	0.000635997	0	0	0	0.00212665	0	0	0.000131406	0	0	0.000354988	0	0	0
OPU 724	Uncultured	0.00162817	0.000469557	0.000600871	0.00208198	0.000316522	0.0017452	0.000690063	0.00211742	0.00248199	0.000815558	0.000665336	0.00367377	0.000670141	0.00142383	0.000555741	0.000573921	0.002331	0.00107124	0.0041519	0.000557608	0.00166389	0.000846382	0.00135245	0.00115798	0.00032345	0.000282859	0.00195848	0.000426221	0.00181303	0.00166343	0.00194508	0.00169476	0.00110051	0.000826446	0.000635997	0.00107707	0.001814	0.000376187	0.00153592	0.000319966	0.000329598	0.000788436	0.00113917	0.00168435	0.00177494	0.000656599	0.000800854	0.00114591
OPU 109	Uncultured	0.000305281	0.000626076	0.0016524	0.00130124	0.00084406	0.000951928	0.00118297	0.000192493	0.0039954	0.002133	0.000221779	0.00272909	0.00193596	0.00054241	0.000889185	0.000229568	0.0003108	0.00147295	0.00101266	0.00271834	0.000665557	0.000528989	0.00135245	0.00157155	0.000539084	0.000377145	0.000391696	0.00059671	0.000566572	0.00064689	0.000228833	0.000470765	0.000183419	0.000206612	0.00148399	0.000718047	0.00374894	0.00169284	0.000118147	0.000213311	0.00164799	0.00065703	0.00322764	0.00606367	0.000887469	0.000218866	0.000800854	0.000954927
OPU 705	Higher taxa	0.00172993	0.00203475	0.000600871	0.00156148	0.000316522	0.00206251	0.00167587	0.00192493	0.00102912	0.000439147	0.000110889	0.000524824	0.000893522	0.00149163	0.000666889	0.000344353	0.0013986	0.00160686	0.00182278	0.000418206	0.00133111	0.000634786	0.000811469	0.000330852	0.000215633	0.00188573	0.00117509	8.52442e-05	0.00101983	0.00138619	0.00228833	0.000847378	0.000917095	0.00103306	0.000635997	0.000837721	0.00193494	0.000752375	0.00118147	0.000426621	0.000823995	0.00105125	0.00265806	0.00218966	0.00159744	0.000218866	0.00133476	0.000381971
OPU 126	Higher taxa	0.0010176	0.00140867	0	0.000260247	0.00179363	0.000634618	0.000295741	0.000192493	0.000908045	0.000564617	0.000110889	0.000314895	0.000446761	0.00108482	0.00111148	0.000573921	0.000932401	0.000401714	0.00486076	0.000348505	0.000776484	0.000317393	0.00027049	0.000496278	0	0.00132001	0.000783392	8.52442e-05	0.000793201	0.00194067	0.00240275	0.00122399	0.000733676	0.000206612	0.00106	0.000957396	0.000846535	0.00131666	0.000236295	0.00117321	0.00263678	0.00131406	0.00132903	0.00151592	0.00425985	0.000656599	0	0.000572956
OPU 628	Uncultured	0.000814084	0.000156519	0.00135196	0.000650618	0.000527537	0.000793273	0.000394322	0	0.00102912	0.000815558	0.000332668	0.00188937	0.00119136	0.00183063	0.000889185	0.00183655	0.0017094	0.000669523	0.00192405	0.00118492	0.00199667	0.00211595	0.000540979	0.00124069	0.000431267	0.00103715	0.000522261	0.00221635	0.00249292	0.00147861	0.000457666	0.000564919	0.000366838	0.000206612	0	0	0.000483734	0.000658328	0.00106333	0.000533276	0.000329598	0.0021025	0.000379723	0.000673741	0.000887469	0.000218866	0.00106781	0.000763942
OPU 619	Uncultured	0.00172993	0.00203475	0.000450653	0.000390371	0.00126609	0.000793273	0.000492902	0.000577478	0.0006659	6.27353e-05	0.000554447	0.000314895	0.000521221	0.000339006	0	0.000688705	0	0.000937333	0.000405063	0.000278804	0.000554631	0.00116377	0.00027049	0.000330852	0.0006469	0.000377145	0.000522261	0.000170488	0.000566572	0.00157102	0.00148741	0.000753225	0.00165077	0.000826446	0.00106	0.000718047	0.000241867	0.00150475	0.00094518	0.00127986	0.000988794	0.000525624	0.000759446	0.00033687	0.00177494	0.0019698	0.00133476	0.0013369
OPU 670	Uncultured	0.00132289	0.0025043	0.00120174	0.000520494	0.00200464	0.0017452	0.000690063	0.00211742	0.000484291	0.000627353	0.000776225	0.000734754	0.000446761	0.000813614	0.000222296	0.000114784	0.0004662	0.000535619	0.000708861	0.00069701	0.000443705	0.00137537	0.00027049	0.000165426	0.000215633	0.00103715	0.000261131	0.000170488	0.000453258	0.000831716	0.000800915	0.000753225	0.00183419	0.0018595	0.00169599	0.000478698	0.000846535	0.00131666	0.00189036	0.00127986	0.000988794	0.000394218	0.000379723	0.000673741	0.00124246	0.000875465	0.00240256	0.00190985
OPU 111	Uncultured	0.0010176	0.000469557	0.000600871	0.000520494	0.000527537	0.00190386	0.000394322	0.00134745	0.000484291	0.002133	0	0	0.000744602	0.000678012	0.00122263	0.000688705	0.000932401	0.000937333	0.00101266	0.00139402	0.000443705	0.000952179	0.00027049	0.0038048	0	0.0027343	0.000522261	0.000511465	0.000453258	0.00064689	0.000572082	0.000847378	0	0.000206612	0.000635997	0.000359023	0.000241867	0.000658328	0.00047259	0	0.000659196	0.000394218	0.000189861	0.000168435	0	0.000218866	0.000800854	0.000190985
OPU 125	Uncultured	0.00010176	0.00344342	0.000150218	0.000390371	0.00084406	0	9.85804e-05	0	6.05364e-05	0.000188206	0.000110889	0	7.44602e-05	6.78012e-05	0	0.000114784	0.0001554	0	0.000101266	6.9701e-05	0	0.000105798	0	0	0	0.000942863	0.000261131	8.52442e-05	0.000453258	0	0	0.000470765	0.00238445	0.00103306	0.00211999	0.00143609	0.000120934	0.00169284	0.000590737	0.003093	0.00280158	0	0.000379723	0.00033687	0.000532481	0.00437733	0	0.000572956
OPU 667	Uncultured	0.00122113	0	0.000150218	0.000260247	0.00042203	0	0.000985804	0.000577478	0.000302682	0.00119197	0	0.00157447	0.00022338	0	0.0117817	0.000114784	0	0.00200857	0.000202532	0.00069701	0	0.000211595	0.00919665	0.000661704	0.00204852	0.000188573	0.000130565	8.52442e-05	0	0.000369652	0.000800915	0.0014123	0.000366838	0	0.000211999	0.000478698	0.00120934	0.000188094	0.000236295	0.000213311	0.000659196	0.000262812	0.00189861	0.00033687	0.00124246	0.000875465	0.00133476	0.00248281
OPU 87	Uncultured	0.000203521	0.00422601	0	0	0.000527537	0.000158655	0.000197161	0.000384986	0.000242145	0.000250941	0.000443557	0.000104965	0.000297841	0.000339006	0.000222296	0.000229568	0.0003108	0.000133905	0.000202532	0	0.000221852	0.00190436	0.00027049	0	0.00097035	0.000282859	0	0	0.000226629	0	0.000915332	0.000188306	0.00256787	0.000206612	0.00360399	0.00191479	0.001814	0.00404401	0	0.00543942	0.00230719	0.000394218	0.000569584	0.000673741	0.00106496	0.00306413	0.000266951	0.00248281
OPU 606	Uncultured	0.000814084	0.000782595	0.00150218	0.000130124	0.000633045	0.000793273	0.000295741	0.000192493	0.00127126	0.000125471	0.000443557	0.00377873	0.000967982	0.000339006	0.00133378	0.000803489	0.0004662	0.000535619	0.00121519	0.000627309	0.00088741	0.000528989	0.000811469	0.000909843	0.00032345	0.00150858	0.000783392	0.0015344	0.000566572	0.000924129	0.000572082	0.000753225	0.00146735	0.000206612	0.00190799	0.00203447	0.000241867	0.00150475	0.00094518	0.000319966	0.00313118	0.00118265	0.000379723	0	0.000532481	0.00240753	0.000533903	0.000381971
OPU 93	Uncultured	0.000203521	0.000939114	0.00135196	0	0.000633045	0.000158655	9.85804e-05	0.000192493	0.000181609	0.000941029	0.00920381	0.0020993	0.00171258	0	0.00122263	0.00172176	0	0.000535619	0.000303797	0.00174252	0	0.00169276	0.000540979	0.00355666	0.000754717	0.00141429	0.000913957	0.00392123	0.000453258	9.24129e-05	0.000343249	0.00112984	0.000733676	0.00144628	0	0	0.000604668	9.40468e-05	0.00094518	0.000213311	0.000164799	0.000262812	0.000189861	0.000842176	0.000354988	0.000218866	0	0.000381971
OPU 655	Higher taxa	0.00152641	0.00172171	0.00180261	0.000260247	0.00042203	0.000951928	0.000887224	0.00115496	0.000181609	0.000188206	0.000554447	0.000629789	0.000521221	0.000339006	0.000333444	0.000918274	0.0001554	0.000669523	0.00121519	0.00069701	0.000110926	0.00359712	0.00027049	0.000165426	0.0006469	0.00160287	0.000913957	0.00059671	0.000113314	0.00110895	0.000915332	0.000941531	0.000733676	0.000413223	0.000847997	0.000239349	0.000604668	0.000470234	0.000590737	0.000853242	0.000164799	0.000262812	0.000949307	0.00033687	0.000532481	0	0.00240256	0.000763942
OPU 153	Uncultured	0.000305281	0	0.000450653	0.000260247	0.000211015	0	0	0	0.000423754	0	0.000221779	0.000314895	0	0	0	0	0	0.000267809	0.000202532	0	0	0.00137537	0.00189343	8.2713e-05	0	0.000282859	0.000130565	8.52442e-05	0.000113314	0.000277239	0.000572082	0.000188306	0.000183419	0.000619835	0.00106	0.00131642	0.000846535	0.000658328	0.000590737	0.00159983	0.00148319	0.000131406	0	0.000168435	0	0.000875465	0.000533903	0.000954927
OPU 665	Uncultured	0.00203521	0.000313038	0.000300436	0.00182173	0.000105507	0.000475964	0.000690063	0.000192493	0.000605364	0.000501882	0.000332668	0.000524824	0.000819062	0.000406807	0.000333444	0.000803489	0.000621601	0	0.00111392	0.000348505	0.000332779	0.000105798	0.00027049	0.000909843	0.000215633	0.000565718	0.000652827	0.000426221	0.000339943	0.00064689	0.000686499	0.00103568	0.000183419	0	0.000211999	0.000359023	0.000362801	0.000564281	0.000236295	0.000533276	0.000329598	0.000262812	0.00132903	0.000673741	0.000532481	0.000656599	0.000266951	0.000381971
OPU 173	Uncultured	0.00142465	0.00109563	0.00285414	0.00104099	0.00516987	0.000951928	0.000492902	0.000769971	0.0013318	0.000501882	0.000221779	0.00241419	0.000744602	0.000949217	0.00122263	0.000459137	0.0003108	0.000267809	0.000303797	0.000906113	0.00133111	0.000317393	0.00027049	0.000248139	0.000107817	0.00113144	0.00104452	0.00119342	0.000793201	0.000831716	0.000343249	0.00207137	0.000733676	0.000413223	0.000211999	0.000359023	0.000120934	0.000470234	0.00047259	0.000319966	0.000329598	0.00118265	0	0.00033687	0.00106496	0.000218866	0.000800854	0.000190985
OPU 292	New species	0.00152641	0.000782595	0.00120174	0.000910865	0.00221566	0.000634618	0.000690063	0.000192493	0.000908045	0.000564617	0.00432468	0.0038837	0.00163812	0.00054241	0.00133378	0.000688705	0.000777001	0.00107124	0.00131646	0.00146372	0.000776484	0.00201016	0.00108196	0.00107527	0.00150943	0.000282859	0.000522261	0.00136391	0.00135977	0.00249515	0.00411899	0.000188306	0	0	0	0	0	0	0	0	0	0	0	0	0	0	0	0
OPU 278	Uncultured	0	0	0	0.00104099	0	0.000317309	0.000788644	0.000962464	0	0.00194479	0	0.000944684	0	0.000881416	0	0	0.000932401	0	0	0	0.000554631	0	0	0	0	0	0.00156678	0	0.000339943	0	0.000228833	0.000470765	0	0	0	0.000359023	0	0.000376187	0.0069707	0.00117321	0.000164799	0	0	0	0	0.000218866	0	0
OPU 458	Uncultured	0.000305281	0.000156519	0.00180261	0.000130124	0	0.000634618	0.000394322	0.000577478	0.000908045	0.000188206	0.000110889	0.000104965	0.00156366	0.000745813	0.000889185	0.00114784	0.0004662	0.000803428	0.000911392	0.00069701	0.00110926	0.00137537	0.00027049	0.00157155	0.000107817	0.000565718	0.000652827	0.000255733	0.000793201	0.000277239	0.000457666	0.000188306	0	0.000413223	0	0.000239349	0.000120934	0.000188094	0.000590737	0.000106655	0.000329598	0.00105125	0.000759446	0.000673741	0	0	0	0.000954927
OPU 163	Uncultured	0.00111937	0.00203475	0.000450653	0.000130124	0.00084406	0.000634618	0.000492902	0	0.000363218	0.000188206	0.000221779	0	7.44602e-05	6.78012e-05	0	0	0	0.000133905	0.000607595	0.000139402	0.000110926	0.000105798	0.000540979	0.000165426	0	0.000282859	0.000261131	8.52442e-05	0.000339943	0.000554477	0.00102975	0.000564919	0.000733676	0.000619835	0.00148399	0.00167544	0.0010884	0.0015988	0.000118147	0.00213311	0.00197759	0.000131406	0.000949307	0.000673741	0.000532481	0.00437733	0.00106781	0.000763942
OPU 622	Uncultured	0.00111937	0.000469557	0	0.000910865	0.000316522	0.00142789	0.000591483	0	0.000302682	0.00144291	0.000665336	0.00115461	0.00022338	0.00101702	0.00177837	0.00103306	0.0012432	0.000401714	0.00111392	0.000627309	0.000998336	0.000634786	0.00135245	0.000744417	0.0006469	0.000471431	0.000913957	0.000767198	0.00271955	0.00064689	0.000343249	0.00131814	0.000917095	0.000206612	0	0	0.000483734	0.000376187	0	0.000319966	0.000659196	0.000131406	0.000569584	0.000505306	0	0.000875465	0	0.000190985
OPU 357	Uncultured	0.000203521	0.000626076	0	0.000130124	0.000211015	0.000634618	0.000295741	0.000577478	6.05364e-05	0.000125471	0.00199601	0.000734754	0.000446761	0.00108482	0.00166722	0.00309917	0.0037296	0.00227638	0	0.000836412	0.00221852	0.00126957	0.00108196	0.00314309	0.0019407	0.00160287	0.000130565	0.00110817	0.00147309	9.24129e-05	0.000343249	0.000376612	0.00146735	0	0.000211999	0.000837721	0.000483734	0.000376187	0	0.000746587	0.000988794	0.00183968	0.000189861	0.000673741	0	0	0.000533903	0.000572956
OPU 745	New species	0.000203521	0.000782595	0.000751089	0.000910865	0.00263769	0.000634618	0.000295741	0.000769971	0.000605364	0.000501882	0	0.00115461	0	6.78012e-05	0	0	0.0003108	0.000133905	0.000708861	0	0.000110926	0.000211595	0	0.000165426	0	0.000188573	0.000261131	0.000255733	0	0.000554477	0.000114416	0.000941531	0.000183419	0.000826446	0.000423998	0.000119674	0.000120934	9.40468e-05	0.000236295	0.000639932	0.000494397	0.00183968	0.00113917	0.00033687	0.000177494	0	0.000266951	0.000572956
OPU 118	Uncultured	0.000407042	0.000313038	0.000450653	0	0.000105507	0.00158655	0.00118297	0.000192493	0.000544827	0.000501882	0.000554447	0.000944684	0.0011169	0.00115262	0.000111148	0.000459137	0.0003108	0.000267809	0.000607595	0.000627309	0.000221852	0.00126957	0.00027049	0.000413565	0	0.00198001	0.000783392	0.000426221	0.000453258	0.00138619	0.00114416	0.000282459	0.000550257	0.000619835	0.000847997	0.00155577	0.000120934	0.00131666	0.000708885	0.00159983	0.000823995	0.000262812	0	0.000168435	0	0.000875465	0.000266951	0.000190985
OPU 662	Uncultured	0.00111937	0.000313038	0.000150218	0.000520494	0.000527537	0.000951928	0.000492902	0.000577478	0.000302682	0.000376412	0.000554447	0.000944684	0.000446761	0.000474608	0.000555741	0.000688705	0.0004662	0.000803428	0.000506329	0.000836412	0.000554631	0.00137537	0.00108196	8.2713e-05	0.000107817	0.000660004	0.000652827	0.00102293	0.000226629	0.00064689	0.000457666	0.000753225	0.000366838	0.000619835	0.00211999	0.000119674	0.000241867	0	0.000708885	0.00127986	0.000329598	0.000131406	0.000189861	0.00033687	0	0.00109433	0	0.0013369
OPU 715	Uncultured	0.00111937	0	0.00135196	0.000650618	0.000738552	0.000951928	0.000985804	0.00153994	0.000847509	0.000376412	0.000221779	0.000314895	0.000595681	0.000745813	0	0.000344353	0.000621601	0.000133905	0.00182278	0.000209103	0.000332779	0.000105798	0.00108196	8.2713e-05	0	0.000377145	0.000913957	0.000170488	0.000453258	0.00064689	0	0.000564919	0.000183419	0.000206612	0.000211999	0.000598372	0.000725602	0.000658328	0.000708885	0.000533276	0.000494397	0.000262812	0.000569584	0.00168435	0.000532481	0	0.000533903	0.000763942
OPU 171	Higher taxa	0.00010176	0.00109563	0.00105152	0.000390371	0.000633045	0.000475964	0.000492902	0.000577478	0.000847509	0.000941029	0.000554447	0.000944684	0.00104244	0.000271205	0	0.000573921	0	0.000535619	0.000911392	0.000627309	0.000110926	0.000740584	0.00027049	0.000661704	0.000431267	0.000660004	0.000652827	0.00059671	0.000113314	0.00064689	0.001373	0.0014123	0.000917095	0.000413223	0.00169599	0.000478698	0.000362801	0.00131666	0.000590737	0.00127986	0.000494397	0.000919842	0.000379723	0.00033687	0.000887469	0	0.00186866	0.000381971
OPU 605	Uncultured	0.000203521	0.00125215	0.000450653	0.000520494	0.000738552	0.00237982	0	0.000384986	0.000363218	0.000439147	0	0.000944684	0.00104244	0	0.000889185	0.000114784	0	0.000803428	0.000607595	0.000418206	0	0.000317393	0	0.000413565	0.000107817	0.000377145	0.00156678	0.000170488	0.000226629	0.000462065	0.000343249	0.000847378	0.000183419	0.000206612	0.000635997	0.000957396	0.000241867	0.000564281	0.000118147	0.00277304	0.000988794	0.000525624	0.000759446	0	0.000177494	0.0019698	0.00106781	0
OPU 623	New species	0.000203521	0.000626076	0.000751089	0.000260247	0.00084406	0.000634618	9.85804e-05	0.000384986	0.0006659	0.000439147	0.000776225	0.000104965	0.000744602	6.78012e-05	0.000111148	0.000803489	0.0004662	0.000669523	0.000405063	0.000975814	0.000110926	0.00158697	0.000540979	0.000744417	0.000107817	9.42863e-05	0.000130565	0.000426221	0.000226629	0.00110895	0	0.000282459	0.000733676	0	0.000423998	0.000478698	0.00133027	0.000282141	0.00177221	0.000213311	0	0.000131406	0.00151889	0.00235809	0.00195243	0.00109433	0.00133476	0.000763942
OPU 113	Uncultured	0.000407042	0.000469557	0.000600871	0.000520494	0.000633045	0.000475964	0.000690063	0.000577478	0.000908045	0.000376412	0	0.000419859	0.000893522	0.00122042	0.000889185	0.000229568	0.000932401	0.000133905	0.000708861	0.000766711	0.000332779	0.000211595	0	0.00173697	0.000107817	0.00122572	0.000130565	0.00059671	0.00101983	0.000184826	0.000228833	9.41531e-05	0.000183419	0.000826446	0.000211999	0.000119674	0.000120934	0.000376187	0.000354442	0.000213311	0	0.000394218	0	0	0.000354988	0.000218866	0.000266951	0.000572956
OPU 713	Higher taxa	0.000203521	0.000156519	0.00150218	0.000650618	0.000738552	0.000158655	0.000788644	0.000384986	0.000847509	0.000376412	0.000998004	0.00167944	0.00022338	0.000271205	0.000444593	0.000114784	0.0003108	0.000133905	0.00111392	0.000348505	0.000332779	0.000105798	0.000540979	8.2713e-05	0	0.000377145	0.000391696	0.000340977	0.000339943	0.000831716	0.00102975	0.000564919	0.000366838	0.000619835	0.000423998	0	0.000362801	9.40468e-05	0.000354442	0.000533276	0.000164799	0.00065703	0.000949307	0.000842176	0.00266241	0.000218866	0.000266951	0.000190985
OPU 722	Uncultured	0.000305281	0.000469557	0.000300436	0.000390371	0.000211015	0.000158655	0.00118297	0.000384986	0.0006659	0.000439147	0.000998004	0.000524824	0.000521221	0.000610211	0.000333444	0.000114784	0.0004662	0.000133905	0.000810127	0.000487907	0.000332779	0	0.00027049	0.000413565	0	9.42863e-05	0.000391696	0	0.000679887	0.00110895	0.000572082	0.000470765	0	0.000826446	0.000635997	0	0.000120934	0.000282141	0.000236295	0.000319966	0.000329598	0.000262812	0.000949307	0.00117905	0.000354988	0	0.000266951	0.000954927
OPU 688	Uncultured	0.000508802	0.00140867	0	0.000650618	0	0.000793273	0.000394322	0.000962464	0.000968582	0.000690088	0	0.00115461	0	0	0	0	0	0	0.000303797	0	0	0	0.00027049	0	0	0	0.00130565	0	0	0.00064689	0.0020595	0.00103568	0.00110051	0.000206612	0.000211999	0.00119674	0.0014512	0.000846422	0	0.000106655	0.00131839	0	0.00189861	0.00134748	0.000709975	0.000218866	0.000533903	0
OPU 718	Higher taxa	0.000305281	0.000156519	0.00135196	0	0.000211015	0.000634618	0.000197161	0.000384986	0.000726436	0.000125471	0.000443557	0.000524824	0.00022338	0.000339006	0	0.000229568	0.0004662	0.00107124	0.000708861	0.000487907	0.000221852	0.000846382	0.00027049	0.000330852	0.00032345	0.000565718	0.000261131	0.000170488	0.000566572	0.000369652	0.000686499	0.000753225	0.000550257	0.000413223	0	0.000598372	0.000725602	0.000658328	0.000236295	0.00106655	0.000659196	0.000919842	0.000569584	0.000505306	0.000177494	0	0	0.000572956
OPU 600	Uncultured	0.000610563	0.000469557	0.00180261	0.000650618	0.000211015	0.00111058	0.000394322	0.000962464	0.000423754	0.000313676	0.000110889	0.000104965	0.000297841	0.00101702	0.000111148	0.000688705	0.001554	0	0.000303797	0.000418206	0.000998336	0.000211595	0.00216392	0.000165426	0.000215633	0.00075429	0.000261131	0.000511465	0.000113314	0.000184826	0.000228833	0.000659072	0.000183419	0.000206612	0	0.000119674	0.000120934	0.000282141	0.000236295	0	0.000494397	0.000788436	0.000189861	0.000505306	0.000177494	0	0	0.00114591
OPU 669	Uncultured	0.000712323	0.000313038	0	0.000780742	0.000949567	0.000793273	0.000197161	0.000192493	0.000484291	0.000752823	0	0.000104965	7.44602e-05	0.000271205	0	0.000114784	0.0003108	0.000535619	0.00212658	0	0.000110926	0	0.00027049	8.2713e-05	0	0	0.000391696	0	0.000113314	0.000739303	0.000343249	0.000564919	0.000366838	0	0	0.000718047	0.000967469	0.000282141	0.000354442	0.000106655	0.000164799	0.000394218	0.000759446	0.00185279	0.000354988	0.000656599	0.000533903	0.000190985
OPU 184	Uncultured	0.00010176	0	0.000751089	0.000520494	0.000316522	0.000634618	0.000591483	0.000577478	0.000242145	0.000313676	0	0.000419859	0.000372301	0.000135602	0.000333444	0.000229568	0	0.000267809	0.000405063	0.000209103	0.000443705	0.000528989	0.00027049	0.000413565	0.000862534	0.000188573	0.000130565	0.000511465	0.000339943	0.000369652	0.000114416	0.000376612	0.000550257	0.000413223	0.000423998	0.000478698	0.0010884	0.000376187	0.000236295	0.000853242	0.000329598	0.000788436	0.000759446	0.000505306	0	0.000656599	0	0.000190985
OPU 614	Higher taxa	0.000305281	0.000469557	0	0.000390371	0	0	0.000197161	0	0.000302682	0.000376412	0.000110889	0.000104965	0.000297841	0.000271205	0	0.000229568	0.0003108	0.000133905	0.000202532	0.000139402	0.000221852	0.000528989	0	0.000330852	0	0.00829719	0.000130565	0.000255733	0	0.000369652	0.000228833	9.41531e-05	0.000550257	0	0.00127199	0.000239349	0	0.000846422	0.000236295	0.000853242	0.000823995	0.000131406	0.000379723	0.000168435	0.000177494	0.00153206	0	0.000381971
OPU 684	Uncultured	0.000508802	0.000156519	0.000600871	0.000260247	0.00105507	0.000793273	0.000394322	0.000577478	0.000363218	0.000439147	0.000110889	0.00104965	0.0011169	0.000203404	0.000666889	0.000688705	0.0003108	0.00107124	0.000708861	0.00104551	0.00088741	0.000528989	0.00027049	0.00082713	0.000431267	0.000471431	0	0.000426221	0.000226629	0.00064689	0.00148741	0.000376612	0	0.000206612	0	0.000359023	0.000483734	0.000470234	0.000354442	0	0.000494397	0.000788436	0.000379723	0.00033687	0.00159744	0.000218866	0	0
OPU 570	Uncultured	0.000915844	0	0.000300436	0.000650618	0.000527537	0.000475964	0.000295741	0	0.000363218	0.000439147	0.000221779	0.000419859	0.000297841	0.000339006	0.000333444	0	0.0012432	0.000133905	0.000101266	6.9701e-05	0.000998336	0	0.00027049	0.000578991	0	0.000377145	0.000261131	0	0.000906516	0.000277239	0.000457666	0.000282459	0	0.000206612	0.000211999	0.000359023	0.000967469	0.000188094	0.000236295	0	0.000164799	0.000262812	0.000379723	0.00134748	0.00124246	0	0	0.000381971
OPU 176	Uncultured	0.000203521	0.000313038	0.000450653	0	0.000211015	0	0	0	6.05364e-05	0	0	0	7.44602e-05	6.78012e-05	0.000333444	0	0	0	0.000101266	6.9701e-05	0.000665557	0	0.00027049	0.000165426	0	0	0	0	0.000226629	0	0.000114416	9.41531e-05	0.000733676	0.0018595	0.000635997	0.000598372	0.000120934	0.00103452	0	0.000639932	0.000329598	0	0	0.000168435	0	0.0013132	0.000266951	0
OPU 44	New species	0.000203521	0	0.000150218	0	0	0	9.85804e-05	0	6.05364e-05	0.000125471	0.000110889	0	0.000446761	0.000135602	0	0.000803489	0.000777001	0.000267809	0	0.000557608	0.000110926	0.00158697	0	0	0.000431267	0.000282859	0.000130565	0.00059671	0.000113314	0	0	0	0.000917095	0.000619835	0.000211999	0.000478698	0.000241867	0.000658328	0.000118147	0.00181314	0.000164799	0.000131406	0	0.000168435	0	0.000875465	0	0.000190985
OPU 352	Uncultured	0.00010176	0.000626076	0.000150218	0.000130124	0.000105507	0.000158655	0.000295741	0	6.05364e-05	0	0	0.000104965	7.44602e-05	0	0.000222296	0.000573921	0	0.000401714	0.000101266	0	0	0.000317393	0.00135245	0.00082713	0.00032345	9.42863e-05	0.000130565	0.000255733	0	0.000184826	0	0.000188306	0.000366838	0.000826446	0.000211999	0.000718047	0.000967469	0.000752375	0	0.000426621	0.000329598	0.000262812	0.00132903	0.000842176	0.000709975	0	0.00293647	0
OPU 112	Uncultured	0.00010176	0.000313038	0	0.000130124	0	0.000475964	0.000394322	0.000384986	0.000121073	0.000501882	0.000110889	0.00020993	0.000372301	0.00054241	0	0	0.000621601	0.000133905	0.000303797	0.000557608	0	0.00126957	0	0.000248139	0.000107817	0.000660004	0.000261131	0.000426221	0.000226629	9.24129e-05	0.000686499	0.000188306	0	0.000206612	0.000635997	0.000119674	0.000120934	0.000376187	0.000236295	0.000106655	0.000164799	0	0	0.000505306	0.000532481	0.000218866	0	0.000190985
OPU 671	Higher taxa	0.000407042	0.000156519	0.000300436	0.000130124	0	0.000475964	0.000295741	0	0.000121073	6.27353e-05	0.000554447	0	0.000967982	0.000339006	0.000444593	0.00103306	0.0004662	0.00107124	0.000202532	0.000836412	0.000443705	0.00126957	0	0.00082713	0.000107817	0.000565718	0	0.000937686	0.000453258	0.000184826	0	0.000188306	0	0	0	0.000119674	0.000120934	0	0.000236295	0	0	0	0.000189861	0	0	0	0	0
OPU 353	Uncultured	0.000203521	0.000313038	0.000751089	0.000130124	0.000211015	0.000158655	0.000197161	0	0.000484291	0	0.000443557	0.000419859	0	0.000135602	0	0	0	0	0.000202532	0	0.000110926	0.000211595	0.00027049	0	0	0	0.000783392	8.52442e-05	0.000113314	0.000369652	0.000343249	0.000282459	0.00421864	0.00123967	0.000211999	0.000359023	0.000604668	0.000564281	0.000118147	0	0.000329598	0.00197109	0.000569584	0.000168435	0.000709975	0	0	0.000190985
OPU 169	New species	0.00010176	0.000156519	0	0	0	0	0	0.000384986	6.05364e-05	0	0	0	0	0	0	0.000114784	0	0	0	0	0	0.000634786	0	0.000165426	0	0.00320573	0	0	0	9.24129e-05	0	9.41531e-05	0.000733676	0.000206612	0.000635997	0.00131642	0	0.000564281	0	0.000959898	0.00131839	0	0	0	0.000177494	0.00153206	0	0
OPU 608	Higher taxa	0.000203521	0	0.000450653	0.000130124	0.000211015	0.000317309	9.85804e-05	0	0.0006659	0.000125471	0.000554447	0.000314895	0.000446761	0.000339006	0.000333444	0.000459137	0.000932401	0	0	0.000418206	0.000332779	0.000846382	0.000540979	0.000578991	0.00032345	0.000471431	0.000261131	0.000681954	0.000339943	0.000184826	0.000228833	9.41531e-05	0	0.000413223	0	0	0.000362801	0	0.00047259	0.000319966	0.000164799	0.000131406	0.000569584	0.00033687	0.000532481	0	0.000266951	0
OPU 679	Uncultured	0.000305281	0	0.000450653	0.000130124	0.000316522	0.000158655	0.000394322	0.000192493	0.000302682	0.000125471	0	0.000314895	0.00014892	0.000203404	0	0	0.0003108	0.000267809	0.000202532	6.9701e-05	0.000332779	0.000211595	0.00027049	8.2713e-05	0.000215633	9.42863e-05	0.000652827	0	0	0.000369652	0	0.000564919	0	0.000206612	0.000847997	0.000239349	0.000483734	0.000940468	0.00047259	0.000533276	0.000494397	0.00065703	0.000569584	0.000168435	0.000354988	0.000437733	0.000266951	0.000381971
OPU 685	Uncultured	0.000203521	0	0	0.00104099	0.000105507	0.000317309	0	0.000192493	0.000121073	6.27353e-05	0	0	0	0.00054241	0.000111148	0	0.0013986	0	0.000506329	0	0.000665557	0	0.00027049	0	0	9.42863e-05	0.000130565	0	0.00192635	9.24129e-05	0.000228833	0	0	0.000413223	0	0.000239349	0.000362801	0	0.000118147	0	0.000164799	0	0.000569584	0.000673741	0	0.000437733	0	0
OPU 588	Uncultured	0.00010176	0.00109563	0	0.000130124	0.000105507	0.000317309	0.000295741	0.000384986	6.05364e-05	0.000188206	0.000110889	0.000104965	7.44602e-05	0.000406807	0	0.000229568	0.0003108	0	0.000202532	0	0.000443705	0.000211595	0.00027049	0	0	0.00075429	0	0.000340977	0.000226629	0	0.000114416	0.000470765	0.00110051	0.000619835	0.000423998	0.000718047	0.000241867	0.000846422	0.000354442	0	0.00148319	0.000394218	0.000379723	0.000168435	0	0.000875465	0	0.000190985
OPU 604	Uncultured	0	0.000156519	0.000300436	0	0	0	9.85804e-05	0	0.000181609	6.27353e-05	0	0.000524824	7.44602e-05	0	0	0	0	0.000535619	0.000101266	0.00069701	0	0.000528989	0	0	0	0.0027343	0.000130565	0.000255733	0.000113314	0.000184826	0	0	0.00128393	0	0	0.000598372	0.000120934	0.000376187	0.000118147	0.000959898	0.000823995	0.000262812	0.000189861	0.000168435	0.000177494	0.00350186	0.000533903	0
OPU 739	Uncultured	0.000407042	0.000156519	0	0.000260247	0.000105507	0.000475964	0.000197161	0	0.000181609	0.000313676	0	0	0.000372301	0.000406807	0.000111148	0.000114784	0.0004662	0.000267809	0.000101266	0.000209103	0	0.000211595	0	0.000248139	0.000107817	9.42863e-05	0.000261131	8.52442e-05	0.000793201	0.000369652	0	0.000282459	0.000366838	0.000206612	0.000211999	0.000239349	0.000483734	9.40468e-05	0	0.000106655	0.000164799	0	0	0.000168435	0	0	0	0.000190985
OPU 626	Uncultured	0	0	0.000901307	0	0	0.000158655	9.85804e-05	0	0	6.27353e-05	0	0.000104965	0.000744602	0.000135602	0.000444593	0.000114784	0.0001554	0	0.000202532	0.000139402	0.000221852	0	0	8.2713e-05	0	0.000848576	0.000130565	0.000426221	0.000113314	0	0.000343249	0.000188306	0	0.000413223	0.000635997	0.000119674	0.000604668	0.000658328	0	0.00117321	0.000494397	0.00065703	0.000379723	0.00033687	0	0.00109433	0	0.000381971
OPU 609	Higher taxa	0.000203521	0.000156519	0.000150218	0.000650618	0.000316522	0.000475964	9.85804e-05	0.000192493	0.000181609	0.000313676	0	0.00020993	7.44602e-05	0.000474608	0.000111148	0.000114784	0	0.000133905	0	0.000209103	0.000221852	0	0.000540979	0.000165426	0.000215633	0	0.000391696	0.000255733	0.000113314	0.000184826	0.000114416	0.000282459	0.000183419	0.000206612	0	0.000239349	0.000483734	0	0.000118147	0.000106655	0.000329598	0.000131406	0.000569584	0.000168435	0.000532481	0	0.000533903	0
OPU 689	Higher taxa	0.00010176	0	0	0.000130124	0.000211015	0	0	0.000192493	0.000302682	0	0.000110889	0.000104965	0.000446761	0.000678012	0.00133378	0	0.000777001	0.000401714	0.000202532	0.000557608	0.000665557	0.000317393	0.00027049	0.00082713	0.000754717	0.000565718	0.000261131	8.52442e-05	0.00135977	9.24129e-05	0.000457666	0	0.000183419	0.000206612	0	0.000359023	0	9.40468e-05	0.000118147	0	0	0.000525624	0	0	0	0	0	0.000381971
OPU 37	Uncultured	0	0.00344342	0.000751089	0	0.00379827	0	0	0	0.00175555	0	0	0.00262412	0	0	0	0	0	0	0	0	0	0	0	0	0	0	0	0	0	0.000184826	0.00217391	0.000282459	0	0	0	0	0	0	0	0.000319966	0	0.00302234	0	0	0.00372737	0	0	0
OPU 120	Uncultured	0	0.00156519	0	0.000130124	0.000105507	0.000317309	0.000295741	0.000384986	6.05364e-05	0	0	0.000314895	0.00022338	0.000135602	0.000111148	0	0	0.000267809	0.000506329	0	0.000110926	0.000105798	0	8.2713e-05	0.000107817	0.000377145	0.000261131	0	0	0.000184826	0.000457666	0.000470765	0.000183419	0.00103306	0.000423998	0.000239349	0	0.000282141	0	0.000319966	0.000164799	0	0	0	0.000177494	0	0.000266951	0
OPU 462	New species	0	0.000156519	0	0.000130124	0.000211015	0	0	0	6.05364e-05	0	0.000665336	0	0.00014892	0.000203404	0.000111148	0.000114784	0.0001554	0	0	0	0	0.000105798	0	0	0.000107817	9.42863e-05	0	0	0.000113314	9.24129e-05	0.000114416	0.000282459	0	0	0	0.000239349	0.000120934	0.000376187	0	0	0.000164799	0.000262812	0.000189861	0.000673741	0.000887469	0	0.000266951	0.000190985
OPU 100	Uncultured	0	0	0.000150218	0	0	0	0	0	0	0	0	0	0	0	0.00989219	0	0	0.00200857	0	0	0	0	0	0	0.00560647	0	0	0	0	0	0	0	0	0	0	0	0	0	0	0	0	0	0.000189861	0.00033687	0	0	0	0
OPU 673	Uncultured	0.00010176	0.000626076	0.000901307	0	0.000105507	0.000158655	0	0.000192493	0.000181609	0.000313676	0.000110889	0.000104965	0	6.78012e-05	0	0.000114784	0	0	0	0.000209103	0.000110926	0.000317393	0	0	0.00032345	0.000188573	0	8.52442e-05	0	0.000277239	0	0.000376612	0	0.000413223	0	0.000718047	0	0.000752375	0	0.00149317	0.000988794	0.000788436	0.000189861	0	0	0	0	0
OPU 99	Uncultured	0.00010176	0	0.000150218	0.000910865	0	0.000634618	0.00157729	0	0.000605364	0	0	0	0	0	0	0	0	0	0.00121519	0	0	0	0.000811469	0	0	0	0.000130565	0	0	9.24129e-05	0.000228833	0	0	0	0	0.000837721	0.000362801	0.00188094	0	0.000853242	0.000659196	0.000394218	0.000189861	0.00033687	0	0	0	0.00515661
OPU 726	Uncultured	0.00010176	0	0.00150218	0	0.000633045	0	9.85804e-05	0.000384986	0.000121073	0.000125471	0.000110889	0.000419859	0.000297841	0	0.000333444	0.000114784	0.0001554	0	0.000202532	0	0.000221852	0.000105798	0.00027049	0	0.000107817	0	0	0	0.000339943	0.000277239	0.000343249	9.41531e-05	0	0	0	0.000119674	0.000120934	0	0.000708885	0	0	0.000131406	0	0.000505306	0.000532481	0	0.000266951	0.0013369
OPU 95	Uncultured	0.00010176	0.000782595	0	0	0.00042203	0.000317309	0	0.000192493	6.05364e-05	0	0	0.000524824	0	6.78012e-05	0	0.000114784	0.0003108	0	0.000202532	0	0.000110926	0.000105798	0	0	0	0	0	0	0.000339943	9.24129e-05	0.000228833	0	0.00256787	0	0.000423998	0.000718047	0.000120934	0.000564281	0.000118147	0.000639932	0.000494397	0.000131406	0.000379723	0	0.000887469	0.000656599	0	0.000190985
OPU 637	Uncultured	0.00010176	0.000156519	0.000450653	0.000130124	0.000105507	0.000475964	0	0	0.000302682	0.000313676	0.000443557	0	0.000744602	0.000203404	0.000444593	0.000573921	0	0.000133905	0.000303797	0.000418206	0.000332779	0.000105798	0	0.000330852	0.000215633	0	0.000130565	0.000170488	0.000453258	0.000184826	0	0.000282459	0	0.000206612	0	0	0.000241867	0.000188094	0.00047259	0.000319966	0	0.000131406	0	0	0.000532481	0.000437733	0.000533903	0.000381971
OPU 681	Higher taxa	0.000203521	0	0	0.000390371	0.000527537	0	0	0	6.05364e-05	6.27353e-05	0	0	7.44602e-05	0	0	0.000114784	0	0	0.000101266	6.9701e-05	0	0.000423191	0	8.2713e-05	0	0	0	0	0	0	0.000114416	0	0.000183419	0	0.000635997	0	0.000483734	0.000188094	0	0.000426621	0.000494397	0	0	0.00033687	0.00124246	0.000218866	0	0
OPU 611	Higher taxa	0.000203521	0.000156519	0	0.00104099	0.000105507	0	0	0	6.05364e-05	0.000501882	0	0.000104965	0.0014892	0	0	0	0	0	0.00121519	0.000836412	0	0	0	0.00181969	0.000215633	0.000282859	0	0	0	0	0	0	0	0	0	0	0	0	0	0.000106655	0	0	0	0	0.000354988	0	0	0
OPU 645	Uncultured	0.00010176	0	0.000751089	0	0	0.000317309	0.000394322	0	0.000121073	0	0.000443557	0.00020993	0.000670141	0.000271205	0.000222296	0.000573921	0.000621601	0.000401714	0.000101266	0.000278804	0.000221852	0.000528989	0	0.000165426	0.000431267	0.000471431	0.000130565	0.000255733	0.000453258	0.000277239	0.000114416	0.000282459	0.000366838	0.000206612	0.000211999	0.000119674	0.000483734	0	0.000354442	0.000106655	0	0.000262812	0.000189861	0	0.000354988	0	0	0.000190985
OPU 188	Uncultured	0.000407042	0	0.000150218	0	0.00042203	0.000158655	9.85804e-05	0	0.000363218	0.000188206	0	0.000104965	7.44602e-05	0.000135602	0.000111148	0.000803489	0	0.000133905	0.000202532	0	0.000443705	0.000423191	0	8.2713e-05	0.000107817	0.000377145	0.000391696	0.000426221	0.000453258	0.000462065	0	0	0	0.000206612	0	0	0.000241867	0.000188094	0.000118147	0.000213311	0.000164799	0.000262812	0.000189861	0	0.000354988	0.000218866	0.000266951	0.000190985
OPU 656	Uncultured	0.000305281	0.000626076	0.000450653	0	0.00042203	0.000158655	0.000394322	0	0.000302682	0	0.000221779	0.00020993	0.000521221	0.00054241	0	0.000229568	0.0001554	0.000267809	0	6.9701e-05	0.00088741	0.000317393	0.00027049	0	0	0.000188573	0	0.000255733	0.000566572	9.24129e-05	0.000228833	0	0.000366838	0	0.000423998	0.000718047	0	9.40468e-05	0.000118147	0.000426621	0	0.000262812	0	0	0	0	0.000800854	0
OPU 700	Uncultured	0.00010176	0	0.000150218	0	0.000105507	0.000158655	0	0	0	0	0	0.000104965	0.00014892	0.000745813	0.000444593	0.000114784	0.000932401	0.000133905	0.000303797	0.000278804	0.000665557	0	0	0.000496278	0.000107817	0.000282859	0	0.000340977	0.00169972	0	0.000228833	0.000282459	0	0	0	0	0	0	0	0	0	0	0	0	0	0	0	0
OPU 172	New species	0.00010176	0.000313038	0.000300436	0	0.00084406	0	0	0.000192493	6.05364e-05	6.27353e-05	0.000221779	0.00020993	0.000372301	0	0	0.000229568	0	0	0	0.000348505	0	0.000423191	0.00027049	8.2713e-05	0	0.00103715	0	0.000511465	0	9.24129e-05	0	0.000282459	0.000183419	0.000206612	0	0	0.000120934	0.000564281	0.000118147	0	0.000329598	0.000131406	0.000189861	0	0.000177494	0	0.000533903	0
OPU 175	Uncultured	0	0.000156519	0	0	0	0	0	0	0	0	0	0	0	0	0	0	0	0	0.000101266	0	0	0	0	8.2713e-05	0.000215633	0.000188573	0	0	0	0	0	0	0.000183419	0	0.000635997	0.000718047	0	0.00103452	0	0.000533276	0.000659196	0	0	0	0	0.000218866	0	0
OPU 461	Uncultured	0.000203521	0.000313038	0	0.000130124	0.000105507	0.000158655	0	0.000192493	6.05364e-05	0	0.000665336	0	0	0.000271205	0.000111148	0	0	0.000669523	0.000101266	6.9701e-05	0.000110926	0.000105798	0	0	0	0.000565718	0	8.52442e-05	0	0	0.000228833	0.000282459	0.000366838	0	0.000211999	0	0.000483734	0.000376187	0.000118147	0.000533276	0.000164799	0	0.000189861	0.000168435	0.000354988	0	0	0.000381971
OPU 557	New species	0.000203521	0	0.000150218	0.000130124	0.00042203	0.000158655	9.85804e-05	0.000962464	0	0.000313676	0.00188512	0.000314895	0	0	0	0.000114784	0	0	0	0	0.000776484	0.00137537	0	0.000744417	0.00032345	0	0.000261131	0.000170488	0.000453258	9.24129e-05	0.000686499	0	0	0	0	0	0	0	0	0.000319966	0	0	0	0	0.000887469	0	0	0.000381971
OPU 186	Uncultured	0	0.000469557	0.000300436	0	0.00105507	0.000475964	0	0	0	0.000376412	0	0.000734754	0	0	0	0.000114784	0	0	0	0	0	0	0	0	0	0.000188573	0	0.000170488	0	0.000184826	0.000343249	9.41531e-05	0	0.0018595	0	0	0	0	0.000590737	0.000106655	0	0.00118265	0	0	0	0	0	0
OPU 599	Uncultured	0.000305281	0	0.000150218	0	0	0.000475964	0	0.000192493	0	0.000125471	0	0.00272909	0	0	0	0	0	0	0.000202532	0	0	0	0	0	0	0	0	0	0	9.24129e-05	0.000228833	0.000376612	0	0	0	0.000119674	0.000241867	0.000188094	0	0	0.000329598	0	0.000569584	0.000168435	0	0	0.000533903	0
OPU 636	Higher taxa	0.000305281	0	0.000300436	0.000390371	0.000738552	0.000317309	9.85804e-05	0.000192493	0	6.27353e-05	0	0.000314895	0.00014892	0.00054241	0.000222296	0.000114784	0.0003108	0.000133905	0.000101266	0.000139402	0.000110926	0.000105798	0.000540979	0.000330852	0	9.42863e-05	0	0	0.000453258	0	0.000457666	0	0	0	0	0.000239349	0.000120934	0	0	0	0.000164799	0.000131406	0	0.000168435	0.00124246	0	0.000266951	0.000190985
OPU 593	Uncultured	0.000305281	0	0.000150218	0.000260247	0.000105507	0	0	0	6.05364e-05	6.27353e-05	0	0.00020993	0	6.78012e-05	0	0.000229568	0.0003108	0	0.000202532	6.9701e-05	0	0.000317393	0	0	0	0	0.000391696	8.52442e-05	0	9.24129e-05	0.000228833	0.000659072	0.000550257	0	0	0	0.000241867	0.000282141	0.000236295	0	0.000329598	0	0.000569584	0.000168435	0	0	0	0
OPU 602	Uncultured	0.00010176	0	0.000300436	0	0	0.000317309	0	0.000577478	6.05364e-05	0.000250941	0.000110889	0	0	0	0	0.000114784	0	0.000267809	0	6.9701e-05	0	0.000105798	0	0.000248139	0.000431267	0.000471431	0	0.000170488	0.000113314	9.24129e-05	0.000114416	0.000282459	0.000183419	0.000619835	0	0.000239349	0.000120934	9.40468e-05	0	0.000213311	0.000164799	0.000131406	0	0.000168435	0	0.000875465	0.000533903	0.000190985
OPU 723	Uncultured	0.000305281	0.000156519	0.000150218	0.000130124	0	0.000158655	9.85804e-05	0	0.000121073	0.000125471	0.000221779	0	0.00014892	0.000203404	0	0	0.0003108	0.000133905	0.000202532	0	0.000110926	0.000211595	0.000540979	0	0	0.000282859	0.000522261	8.52442e-05	0.000226629	0.000369652	0	0.000188306	0.000366838	0.000206612	0.000211999	0.000119674	0	9.40468e-05	0	0.000533276	0	0	0.000189861	0.000168435	0	0.000218866	0	0
OPU 183	Higher taxa	0	0.000313038	0.000300436	0	0.000105507	0	0	0.000384986	6.05364e-05	0.000125471	0.000110889	0.000524824	0.00022338	0.000135602	0	0.000573921	0	0.000401714	0.000101266	0	0	0.000317393	0	0	0	0	0	0.000767198	0	0.000277239	0.000114416	0.000470765	0	0.000206612	0	0	0	0.000188094	0.000354442	0.000106655	0	0.000788436	0.000569584	0.000168435	0.000709975	0.000218866	0.000266951	0
OPU 96	New species	0.000305281	0.000626076	0	0	0	0.000158655	0	0	0.000121073	0	0	0.000104965	7.44602e-05	0.000406807	0.000111148	0	0.0017094	0	0	0	0.000665557	0	0	0.000992556	0	0.000282859	0	0	0.000906516	0	0.000343249	9.41531e-05	0	0.000619835	0	0	0.000362801	0	0	0	0	0.000262812	0.000189861	0.000168435	0.000709975	0	0.000533903	0
OPU 672	Uncultured	0.00010176	0.000313038	0.000150218	0	0	0.000158655	0.000394322	0.000384986	6.05364e-05	0.000250941	0.000110889	0	7.44602e-05	6.78012e-05	0	0.000344353	0.0003108	0	0	6.9701e-05	0.000221852	0.000634786	0	0.000248139	0.000107817	0	0	8.52442e-05	0.000113314	0	0.000228833	0.000376612	0	0.000413223	0.000211999	0.000359023	0.000120934	0.000282141	0.000236295	0.000106655	0	0.000262812	0	0.000168435	0	0.000437733	0	0.000190985
OPU 234	Known species	0	0	0	0	0	0	0	0	0	0	0.0021069	0	7.44602e-05	0	0	0	0	0	0	0	0.000221852	0.000105798	0	0.00115798	0.00204852	0	0	0.000255733	0.000113314	0	0.000915332	0	0	0	0	0	0	0	0	0	0	0	0	0	0.000177494	0	0	0
OPU 178	Uncultured	0	0	0	0	0	0	0	0	0	0	0	0	0	0	0	0.000114784	0	0.000133905	0	0	0	0	0	0	0	0.000471431	0	0	0	0	0	0	0.000550257	0.000206612	0.000635997	0.00107707	0	0.00103452	0	0.000319966	0.00148319	0	0	0	0	0	0	0
OPU 682	Higher taxa	0	0.000156519	0.000300436	0	0.000211015	0.000158655	0	0	6.05364e-05	6.27353e-05	0.000887115	0	0.000297841	0.000406807	0.00122263	0.000688705	0	0.000267809	0.000101266	0.000209103	0.000443705	0.000211595	0	0.000165426	0.000215633	0	0	0.000511465	0.000226629	9.24129e-05	0	9.41531e-05	0	0	0	0	0.000362801	0	0.000118147	0	0	0.000394218	0	0	0	0	0	0
OPU 631	Uncultured	0.000203521	0	0	0.000520494	0.000211015	0.000158655	0.000295741	0.000192493	6.05364e-05	0.000188206	0	0.000104965	0.00014892	0	0.000333444	0	0	0	0.000101266	0	0	0	0	0.000165426	0	0	0.000652827	0	0	0	0.000228833	0	0	0	0	0.000119674	0	0.000282141	0	0.000106655	0	0.000262812	0.000379723	0	0.000177494	0	0.000266951	0
OPU 643	Higher taxa	0.000203521	0	0.000300436	0.000130124	0.000211015	0.000158655	9.85804e-05	0	6.05364e-05	0	0.000554447	0	0.000521221	0.000271205	0.000444593	0.000229568	0.0001554	0.000133905	0	0.000348505	0.000221852	0.000634786	0	0.000248139	0	0	0	0.000340977	0.000113314	9.24129e-05	0	0	0	0	0	0	0.000120934	0	0.00047259	0.000106655	0	0.000131406	0	0.000168435	0.000177494	0	0.000266951	0
OPU 165	New species	0	0.000469557	0	0	0.000105507	0	0	0	6.05364e-05	0	0	0	7.44602e-05	6.78012e-05	0	0	0	0	0	0.000139402	0	0.000105798	0	0	0	0	0	0	0.000113314	0	0.000114416	9.41531e-05	0.000366838	0	0	0.000239349	0	0.000376187	0	0.000319966	0.000164799	0	0.000189861	0	0	0.000656599	0	0
OPU 395	Known species	0	0	0	0	0	0	0	0	0.000121073	0	0	0	0	0.000406807	0.000444593	0.000229568	0.0001554	0	0	0.000557608	0	0.000105798	0	0	0	0.000282859	0	0	0	0	0	9.41531e-05	0	0	0	0	0	0	0	0	0	0	0	0	0	0	0.000266951	0
OPU 677	Uncultured	0.000305281	0	0	0.000130124	0.000105507	0.000317309	0	0.000577478	0.000181609	0.000501882	0	0	7.44602e-05	0.000339006	0	0	0.0004662	0	0.000506329	0.000418206	0.000221852	0	0.000540979	0.000248139	0	9.42863e-05	0	0	0.000113314	9.24129e-05	0	9.41531e-05	0	0	0	0	0	0	0	0.000106655	0	0	0	0	0	0	0	0.000190985
OPU 746	New species	0.000203521	0.000156519	0.000450653	0.000130124	0	0	0.000394322	0	0	0	0	0	0	0	0	0	0	0	0	0	0	0.000105798	0	0	0	0	0	0	0	0.000184826	0	0	0	0	0.000423998	0.000119674	0	0.000188094	0	0.000106655	0.000164799	0	0.000379723	0.000168435	0	0	0	0
OPU 423	New species	0	0	0	0	0	0	0	0	0	0.000690088	0	0	0	0	0	0	0	0	0	0	0	0	0	0	0	0	0	0	0	0	0	0	0	0	0.000423998	0	0	0	0.00129962	0.000746587	0	0	0	0	0	0	0	0
OPU 19	Higher taxa	0	0	0	0	0	0	0	0	0	0	0	0	0	0	0	0	0	0	0	0	0	0	0	0	0	0	0	0	0	0	0	0	0	0	0	0	0	0	0	0	0	0	0	0	0	0	0	0
OPU 515	Known species	0.000508802	0.000313038	0	0.000260247	0.000316522	0	0	0	0.000121073	6.27353e-05	0.000887115	0.00020993	7.44602e-05	0	0.000333444	0.000114784	0.0003108	0	0.000506329	0.000418206	0	0	0	0.000165426	0.000107817	0	0.000130565	0.000255733	0	0.000554477	0.000572082	9.41531e-05	0	0	0	0	0	0	0	0	0	0	0	0	0	0	0.000266951	0
OPU 180	Uncultured	0.000407042	0.00156519	0	0	0.000316522	0	0	0	0.000181609	6.27353e-05	0	0	7.44602e-05	0	0	0	0	0	0.000202532	6.9701e-05	0	0.000105798	0	0	0	0	0	8.52442e-05	0.000113314	9.24129e-05	0.000343249	0.000282459	0	0	0	0	0.000120934	9.40468e-05	0	0.000319966	0	0	0.000379723	0	0	0	0.000533903	0
OPU 633	Uncultured	0	0	0.000150218	0	0.00042203	0	0	0	0.000181609	0	0	0.000104965	0	0	0.000111148	0.000114784	0.0001554	0	0.000303797	6.9701e-05	0.000221852	0	0.00027049	0.000496278	0	0.000282859	0.000130565	0	0	0.000184826	0.000457666	0.000188306	0	0	0	0	0.000362801	0	0.000236295	0.000213311	0	0	0	0	0.000887469	0	0	0.000190985
OPU 138	Uncultured	0	0	0	0.000130124	0.000211015	0	0	0	0	0	0	0	0	0.000203404	0.000111148	0.000114784	0.0004662	0	0	0	0	0.000846382	0	0	0.000107817	0.000565718	0	0	0.000113314	0	0	0	0.000183419	0	0.000211999	0	0	0.000188094	0	0.000853242	0.000164799	0	0	0	0	0	0	0
OPU 261	New species	0	0	0.000150218	0.000130124	0.000105507	0.000158655	0	0	0.000121073	0	0	0	0	0	0	0	0	0	0.000202532	0	0.000110926	0	0.00027049	0	0	0	0	0	0	9.24129e-05	0	9.41531e-05	0	0	0	0	0	9.40468e-05	0	0	0	0	0	0	0.000177494	0	0	0
OPU 505	New species	0	0	0	0.000130124	0	0	0	0	0	0	0	0	0	0	0	0	0	0	0	0	0	0	0	0	0	0	0	0	0	0	0	0	0	0	0.00106	0.000239349	0	0	0	0.000106655	0.000164799	0	0	0	0.00727725	0	0	0
OPU 616	Uncultured	0	0.000156519	0	0.000520494	0.000105507	0	9.85804e-05	0	0	6.27353e-05	0	0.000104965	0	6.78012e-05	0.000111148	0	0	0	0.000101266	0	0.000110926	0	0.00027049	0	0	0	0.000261131	0	0	0	0.000572082	0.000282459	0	0	0	0.000359023	0.000120934	0	0	0	0	0	0	0	0.000177494	0	0	0
OPU 632	Uncultured	0	0	0.000450653	0	0	0	9.85804e-05	0.000192493	0	0.000188206	0.000221779	0.000104965	0.00022338	0.000135602	0.000555741	0.000459137	0.0003108	0.000133905	0	6.9701e-05	0.000443705	0.000105798	0	0.000496278	0.00032345	9.42863e-05	0	0.000255733	0.000113314	0.000184826	0.000114416	0	0	0	0	0	0	0	0.000118147	0.000106655	0	0	0	0.000168435	0	0	0	0
OPU 174	Uncultured	0.00010176	0	0	0	0	0	0	0	6.05364e-05	0	0	0	0	0	0	0	0	0	0	0	0	0	0	0	0	9.42863e-05	0	0	0	0	0	0	0	0	0.000423998	0.000359023	0	0.000470234	0	0.000533276	0	0	0	0	0	0.000218866	0	0
OPU 366	New species	0	0	0	0	0	0	0.000197161	0	0	0	0.000332668	0	0.000670141	0.000610211	0	0	0	0	0	0	0	0	0	0	0.00032345	0	0	8.52442e-05	0.000226629	0	0	0	0	0	0.000211999	0.000239349	0	0	0	0.000106655	0	0	0	0	0.000709975	0	0	0.000190985
OPU 243	Known species	0.00010176	0	0	0	0	0	0	0	0	6.27353e-05	0.00155245	0	7.44602e-05	0	0	0	0	0	0	0	0	0.000105798	0	0.00082713	0.00150943	0	0	0.000170488	0.000113314	9.24129e-05	0	0	0	0	0	0	0	0	0	0	0	0	0	0	0	0	0	0
OPU 716	Higher taxa	0	0	0.000150218	0	0.000211015	0	0.000394322	0	0.000181609	0	0.000887115	0	7.44602e-05	0	0.000889185	0.000114784	0.0001554	0	0.000101266	6.9701e-05	0	0	0	0.000248139	0	9.42863e-05	0	8.52442e-05	0.000226629	9.24129e-05	0	9.41531e-05	0	0	0	0	0.000241867	0	0.000354442	0	0	0.000131406	0	0	0.000354988	0	0.000266951	0.000190985
OPU 580	Uncultured	0	0	0.000300436	0	0	0	9.85804e-05	0	0	0	0.00121978	0	7.44602e-05	0	0.000222296	0.000114784	0	0.000401714	0	0.000278804	0	0.000317393	0	8.2713e-05	0.000107817	0	0.000130565	8.52442e-05	0.000113314	0.000462065	0.000114416	9.41531e-05	0.000183419	0	0.000211999	0	0	0	0.000118147	0	0	0.000131406	0	0.000168435	0	0.000218866	0	0
OPU 207	Known species	0.00010176	0	0	0	0.0014771	0	0	0.000384986	0	0	0.000332668	0	0.00014892	0	0	0	0	0	0	0	0.000332779	0.000211595	0.00027049	8.2713e-05	0	0	0.000783392	8.52442e-05	0	0	0.00160183	0	0	0	0	0	0	0	0	0	0	0	0	0	0.00141995	0	0	0
OPU 281	New species	0	0	0	0	0	0	0	0	0	0	0.00133067	0	0	0	0	0	0	0	0	0	0.000221852	0.000211595	0	8.2713e-05	0.0006469	0	0	0	0.000113314	0	0	0	0	0	0	0	0	0	0	0	0	0	0	0	0	0	0	0.000381971
OPU 463	Uncultured	0.00010176	0.000313038	0.000150218	0	0.000105507	0.000634618	0	0	0.000242145	0	0.000110889	0.00020993	0.00014892	0.000135602	0	0	0.0001554	0	0.000202532	0	0	0.000211595	0	0	0	0	0.000130565	0	0.000113314	0	0.000228833	0	0	0	0	0	0	0	0	0.000106655	0	0	0.000189861	0.000168435	0.000177494	0	0	0.000190985
OPU 694	Uncultured	0	0	0	0	0.000105507	0.000158655	0	0	0.000121073	0	0	0	0.00022338	6.78012e-05	0.000111148	0.000114784	0.0001554	0	0	0.000418206	0	0	0	8.2713e-05	0	0.000377145	0.000130565	0	0.000113314	0.000184826	0	9.41531e-05	0	0	0	0	0.000120934	9.40468e-05	0.000354442	0.000213311	0	0.000262812	0.000189861	0.00033687	0	0	0	0.000190985
OPU 661	Uncultured	0	0	0.000150218	0	0	0	0	0.000192493	0	0	0	0	0	0.000949217	0	0	0.0004662	0	0.000101266	0	0.000110926	0	0.00027049	0	0.000107817	0	0	0	0.000906516	0.000277239	0	0.000188306	0	0	0	0	0	0	0	0	0	0	0	0	0	0	0.000800854	0.000190985
OPU 22	Uncultured	0	0.000782595	0.000300436	0	0	0	0.000295741	0.000577478	0	0	0	0.000314895	0	0	0	0	0.0001554	0	0.000405063	0	0	0.000211595	0.00027049	0	0	9.42863e-05	0	0	0	9.24129e-05	0	0.000564919	0.000366838	0.000206612	0	0	0.000120934	0	0	0	0.000164799	0.000525624	0	0	0	0	0	0
OPU 598	Uncultured	0	0	0	0	0	0.000317309	0	0	0	0	0	0.000839719	0	6.78012e-05	0	0	0	0	0	0	0	0	0	0	0	0.000188573	0	0	0.000113314	0	0.000114416	9.41531e-05	0.000183419	0	0	0.000119674	0.000120934	0	0.000354442	0	0	0	0	0.000168435	0	0	0	0
OPU 110	Higher taxa	0	0.000156519	0.000600871	0	0	0	0	0	0	6.27353e-05	0	0.000104965	0	0	0	0	0	0	0	0	0	0	0	0	0	0	0	0	0	0	0.000114416	0	0.000183419	0	0	0	0.000241867	0	0	0.000106655	0	0	0	0	0.000177494	0	0	0
OPU 251	Known species	0	0	0	0	0	0	0	0	0	0	0	0	0	0	0	0	0	0	0	0	0	0	0	0.000165426	0	0	0	0.000255733	0.000113314	9.24129e-05	0	0	0	0	0	0	0	0	0	0	0	0.000131406	0	0	0.000177494	0	0	0
OPU 639	Uncultured	0	0	0.000150218	0	0	0.000158655	0	0.000192493	0	0.000125471	0	0.000104965	0.00014892	0	0	0.000114784	0	0	0	6.9701e-05	0	0.000105798	0.00027049	0.000165426	0	0.000188573	0	8.52442e-05	0.000453258	0	0.000114416	0	0.000183419	0	0	0	0	0	0	0	0	0	0	0	0.000532481	0	0	0.000190985
OPU 62	Higher taxa	0	0	0.000150218	0	0.000105507	0	0	0	0	6.27353e-05	0.000443557	0	7.44602e-05	0	0	0	0	0	0	0	0.000221852	0.000317393	0	0.000661704	0.000431267	0	0	8.52442e-05	0.000566572	0	0	0	0	0	0	0	0.000120934	0	0	0	0	0	0	0	0	0	0	0
OPU 676	Uncultured	0.000203521	0.000156519	0	0	0	0	0	0	6.05364e-05	0	0	0	0.000372301	0	0	0	0	0.000133905	0.000101266	0	0	0	0	0.000248139	0	0.000282859	0	0	0	0	0.000114416	0	0	0	0	0.000119674	0	9.40468e-05	0.000118147	0	0	0	0	0.000168435	0	0	0	0
OPU 698	Uncultured	0	0	0.000150218	0	0	0	0	0	0	0	0	0	0.00022338	6.78012e-05	0.000111148	0	0	0	0	0	0.000110926	0.000105798	0	8.2713e-05	0	0.000282859	0	8.52442e-05	0	9.24129e-05	0	9.41531e-05	0	0	0.000423998	0.000119674	0	9.40468e-05	0	0.000639932	0.000329598	0	0	0	0	0	0	0.000190985
OPU 146	Uncultured	0.00010176	0.000469557	0	0	0	0	9.85804e-05	0	0	0.000125471	0	0	7.44602e-05	0	0	0	0	0	0	6.9701e-05	0.000110926	0.000105798	0	0	0	0	0	0	0	0	0	0	0	0	0.000211999	0.000239349	0	0	0	0	0	0	0	0	0	0.000218866	0	0
OPU 653	Uncultured	0	0	0.000600871	0	0	0	0	0.000192493	6.05364e-05	0	0.000221779	0	7.44602e-05	0	0	0.000344353	0	0	0.000202532	6.9701e-05	0.000110926	0	0	0	0	9.42863e-05	0	0.000170488	0	9.24129e-05	0	0	0	0.000206612	0.000211999	0	0.000120934	0	0	0.000106655	0	0.000131406	0.000189861	0	0	0	0	0.000190985
OPU 474	Higher taxa	0	0.000469557	0.000300436	0	0	0	0	0	6.05364e-05	0	0	0.000314895	0	0	0	0	0	0	0	0	0	0	0	0	0	0	0	0	0	0.000184826	0	0	0	0	0	0	0.000120934	0.000846422	0	0	0	0	0	0.000505306	0	0	0	0
OPU 433	Known species	0	0	0	0	0	0	0	0	0	0	0.000887115	0	0	0	0	0	0	0	0	0	0.000110926	0	0	0.000330852	0.000107817	0	0	8.52442e-05	0	0	0	0	0	0	0	0	0	0	0	0	0	0	0	0	0.000354988	0	0	0
OPU 18	New species	0	0	0.000300436	0	0	0	0	0	0	0.000188206	0	0	0	0	0	0	0	0	0	0	0.000110926	0.000105798	0	0	0	9.42863e-05	0	0	0	0	0	0	0	0	0	0	0.000120934	0	0	0	0	0	0	0	0	0	0	0
OPU 584	New species	0	0.000156519	0	0	0	0	0	0	6.05364e-05	0	0	0	0	0	0	0	0	0	0	0	0	0	0	0	0	0	0	0	0	0	0	0	0	0.000206612	0.000423998	0	0	0	0	0.000319966	0	0	0	0	0	0.000875465	0	0
OPU 490	Uncultured	0	0.000156519	0	0	0	0	0	0	0	6.27353e-05	0	0	0.000521221	0	0	0	0	0	0	0.000348505	0	0	0	0.000578991	0	0.000377145	0	0	0	0	0	0	0	0	0	0	0	0	0	0.000213311	0	0	0	0	0	0	0	0
OPU 473	New species	0	0	0	0	0	0	0	0	0	0	0.000665336	0	0	0	0	0	0	0	0	0	0.000776484	0	0	8.2713e-05	0.000862534	0	0	8.52442e-05	0	0	0	0	0	0	0	0	0	0	0	0	0	0	0	0	0.000354988	0	0	0.000190985
OPU 573	Uncultured	0	0	0.000150218	0	0	0	9.85804e-05	0	0	0.000125471	0	0	0	0	0	0	0	0	0	0	0.000110926	0	0	0.000248139	0	0	0	0	0	0	0	0	0	0	0	0	0	0	0.000118147	0.000106655	0	0	0	0	0.000177494	0	0	0.000190985
OPU 702	Uncultured	0	0	0	0	0.000211015	0	9.85804e-05	0	0	0	0	0.000104965	0	6.78012e-05	0	0	0	0	0.000101266	6.9701e-05	0	0	0	0.000248139	0	0.000282859	0	0	0	0.000184826	0.000114416	0	0	0	0	0	0	0	0	0	0	0.000131406	0	0	0	0	0	0
0PU 589	Uncultured	0	0	0	0	0.00126609	0	0	0.000192493	0	0	0	0.00020993	7.44602e-05	0	0	0	0	0	0.000202532	6.9701e-05	0	0	0	0	0	0	0.000130565	0	0	9.24129e-05	0	9.41531e-05	0	0	0	0	0	0	0	0	0	0	0	0	0	0	0	0
OPU 657	Uncultured	0	0	0	0	0	0.000158655	0	0.000192493	0	6.27353e-05	0	0	0	0	0	0	0.0001554	0	0	0	0	0.000105798	0	0	0	9.42863e-05	0.000130565	0	0	0	0.000114416	0	0	0	0	0	0	0	0	0	0	0	0	0	0	0.000218866	0	0
OPU 308	New species	0.00010176	0	0.000150218	0	0.000105507	0	9.85804e-05	0	0	6.27353e-05	0.000776225	0.000524824	0	0	0	0	0.0001554	0	0.000101266	6.9701e-05	0	0.000105798	0.00027049	0	0.000107817	0	0.000522261	8.52442e-05	0	9.24129e-05	0.000114416	0	0	0	0	0	0	0	0	0	0	0	0	0	0	0	0	0
OPU 88	Higher taxa	0	0	0	0	0	0	0.000295741	0	0	6.27353e-05	0	0	0	0	0	0	0	0	0	0	0	0.000211595	0	0	0	0.000282859	0	0	0	0	0	0	0	0	0	0	0	0	0	0	0	0	0	0	0	0	0	0
OPU 483	New species	0.00010176	0	0	0	0	0	0	0.000192493	0	0	0.000221779	0	0	0	0	0	0	0	0	0	0.000110926	0	0	0	0	0	0	0	0	0	0	0	0	0	0	0	0.000120934	0	0.000236295	0.000106655	0	0	0	0.000168435	0.000177494	0	0	0.000381971
OPU 574	New species	0.00010176	0	0.000150218	0	0	0	0.000197161	0	0.000121073	0	0.000221779	0	0	0	0	0	0	0	0.000303797	6.9701e-05	0	0	0	0	0	0	0	0	0.000113314	0	0	0	0	0	0	0	0	0	0.000118147	0	0	0	0	0	0.00141995	0	0	0
OPU 646	Uncultured	0	0	0.000150218	0	0	0	9.85804e-05	0	0	0.000125471	0.000110889	0.000734754	7.44602e-05	0	0	0	0	0.000133905	0.000101266	0	0	0.000423191	0	8.2713e-05	0	0	0	0	0	0	0	9.41531e-05	0	0	0	0	0	0	0	0	0	0	0	0.000168435	0	0	0	0
OPU 675	Uncultured	0	0	0	0	0	0	0	0	0	0	0	0	0.000372301	0	0.000111148	0.000344353	0	0	0	0.000348505	0	0	0	0.000330852	0	0.00075429	0	0	0	0	0	0	0	0	0	0	0	0	0	0	0	0	0	0	0	0	0	0
OPU 150	Uncultured	0.00010176	0	0	0	0	0	0	0	0	0	0.000110889	0	0	6.78012e-05	0	0	0	0	0	6.9701e-05	0.000110926	0.000105798	0	0	0.000107817	0	0	0	0	9.24129e-05	0	0	0	0	0.000211999	0	0	0	0	0	0	0	0	0	0.000177494	0	0	0
OPU 504	Uncultured	0	0	0	0	0	0	0	0	0	0	0	0	0	0	0	0	0	0	0	0	0	0	0	0	0	0	0	0	0	0	0	0	0	0	0.000211999	0.000239349	0	0	0	0	0.000164799	0	0	0	0.00266241	0.000218866	0	0
OPU 43	Uncultured	0	0.000313038	0	0	0	0	0	0	0	0	0	0	0	0	0	0	0	0	0	0	0	0	0	0	0	0	0	0	0	0	0	0	0	0.000206612	0	0	0	0	0	0.000106655	0	0	0	0	0	0.000437733	0	0
OPU 148	Uncultured	0	0.000313038	0	0	0	0	0	0	0	0	0	0	0	0	0	0	0.0001554	0	0	0	0	0	0.00027049	0	0	0.000188573	0	0	0	0	0	9.41531e-05	0.000183419	0	0	0	0	0	0	0	0	0	0	0	0	0.000218866	0	0
OPU 720	Uncultured	0	0	0	0	0	0	0	0	6.05364e-05	0.000125471	0	0.00020993	7.44602e-05	0	0	0	0	0	0	0	0.000110926	0	0	0	0	9.42863e-05	0	8.52442e-05	0.000113314	0	0	0.000282459	0	0	0	0	0	0	0.000118147	0	0	0	0.000189861	0	0.000177494	0	0	0
OPU 197	New species	0	0	0	0	0	0	0	0	0	0	0	0	0	0	0	0	0	0	0	0	0	0	0	0	0	0	0	0	0	0.000184826	0	0	0	0.000206612	0	0	0	0	0	0	0	0	0	0	0	0	0	0
OPU 385	New species	0.00010176	0	0	0	0.000738552	0	0	0	0	6.27353e-05	0	0	0	0	0	0	0	0	0	0	0	0	0	8.2713e-05	0	0	0	0	0.000113314	0	0.00148741	0	0	0	0	0	0	0	0	0	0	0	0	0	0.000177494	0	0	0.000190985
OPU 374	New species	0	0	0	0	0	0	0	0	0	0	0	0	7.44602e-05	0	0	0	0	0	0	0	0	0	0	8.2713e-05	0.000431267	0	0	0	0.000113314	0	0	0	0	0	0	0	0	0	0	0	0	0	0	0	0	0	0	0
OPU 390	New species	0	0.000782595	0	0	0	0	0	0	0	0	0	0	0	0	0	0	0	0	0	0	0	0	0	0	0	0	0	0	0	0	0.000800915	0	0	0	0	0	0	9.40468e-05	0	0	0	0	0	0	0	0	0	0
OPU 208	New species	0	0	0	0	0.00084406	0	0	0	0	0	0.000110889	0	0	0	0	0	0	0	0.000202532	0	0.000110926	0	0	0	0	0	0.000391696	0	0	0	0.000114416	0	0	0	0	0	0	0	0	0.000106655	0	0	0	0	0.000709975	0	0	0
OPU 714	New species	0	0	0	0	0.000211015	0	9.85804e-05	0	0	0	0.000110889	0.000104965	0	0	0.000111148	0	0	0	0	6.9701e-05	0	0.000105798	0	0	0	0	0	0	0	9.24129e-05	0	9.41531e-05	0	0	0	0	0	0	0.000236295	0	0	0.000262812	0	0	0.000177494	0	0	0
OPU 129	Uncultured	0	0	0	0	0	0	0	0	0	0	0	0	0	0	0	0	0	0	0	0	0	0.000105798	0	0	0	0	0	0	0	0	0	0	0.000183419	0	0	0	0	0	0	0	0	0	0	0	0	0.000437733	0.000266951	0
OPU 269	Higher taxa	0	0	0	0.000130124	0	0.000158655	0	0	6.05364e-05	0	0	0	0	0	0	0	0.0001554	0	0.000303797	0	0.000221852	0	0	0	0	0	0	0	0.000113314	0.000184826	0	0	0	0	0	0.000119674	0	0	0.000118147	0	0	0	0	0.00033687	0	0	0	0
OPU 471	New species	0	0	0	0	0	0	0	0	0	0	0.00110889	0	0	0	0	0	0	0	0	0	0.000110926	0.000423191	0	8.2713e-05	0.00032345	0	0	8.52442e-05	0	0	0	0	0	0	0	0	0	0	0	0	0	0	0	0	0	0	0	0
OPU 592	Uncultured	0	0	0	0.000130124	0	0	9.85804e-05	0	0	0	0	0	0	0	0	0	0	0	0	0	0.000110926	0	0	0	0	0	0	0	0	0	0	9.41531e-05	0.000366838	0	0.000211999	0	0	9.40468e-05	0	0.000106655	0.000164799	0	0	0	0	0.000218866	0	0
OPU 638	Higher taxa	0	0	0	0	0	0	0	0	0	0	0	0	0	0	0	0	0	0	0.000202532	0	0	0	0	0	0	0	0.000130565	0	0	0	0	0	0	0	0	0	0	0	0	0.000106655	0	0.000131406	0	0.000168435	0.000354988	0	0	0
OPU 332	Known species	0	0	0.000150218	0	0	0	0	0	0	0	0.000221779	0	0	0	0	0	0	0	0	0	0.000110926	0.000105798	0.00027049	0.000330852	0.000107817	0	0	8.52442e-05	0	0	0	0	0	0	0	0	0.000120934	0	0	0	0	0	0	0	0	0	0	0
OPU 204	New species	0	0	0	0	0	0	0	0	6.05364e-05	0	0	0	0	0	0	0	0	0	0	0	0	0	0	0	0	0	0	8.52442e-05	0	0	0.00183066	0	0	0	0	0	0	0	0	0	0	0.000131406	0	0.000168435	0	0	0	0.000190985
OPU 658	Uncultured	0	0	0	0	0	0	0	0	0	6.27353e-05	0	0	0	0	0	0	0	0.000133905	0	0	0.000221852	0	0	0	0	9.42863e-05	0	0	0	9.24129e-05	0	0.000188306	0	0	0	0.000119674	0	0	0	0	0	0	0	0	0	0	0.000266951	0
OPU 649	Higher taxa	0	0	0.000150218	0	0	0	0	0	0	0	0.000332668	0	0	0	0	0	0	0	0	0	0	0.000105798	0	8.2713e-05	0	0	0	0.000426221	0	0	0	9.41531e-05	0	0	0	0	0	0	0	0	0	0.000131406	0	0	0	0	0	0
OPU 597	Uncultured	0	0	0	0	0	0	0	0	0	0	0	0	0	0	0	0	0.0001554	0	0	0	0.000110926	0	0	0	0	0	0	0	0	9.24129e-05	0	0	0.000366838	0	0	0	0	0	0	0	0.000329598	0	0	0	0	0.000437733	0	0
OPU 252	New species	0	0	0	0	0	0	0	0.000192493	0	0	0.000221779	0	0	0	0	0	0	0	0	0	0	0.000211595	0	0	0.000215633	0	0	8.52442e-05	0.000226629	0	0	0	0	0	0	0.000119674	0	0	0	0.000319966	0	0	0	0	0	0	0	0
OPU 328	New species	0	0	0	0	0	0	0	0	6.05364e-05	0	0	0	0	0	0	0.000114784	0	0	0	0	0.000110926	0.000317393	0	0	0.000107817	9.42863e-05	0	0	0	9.24129e-05	0	0	0	0	0	0	0	0	0	0	0	0	0	0	0	0	0	0
OPU 394	Known species	0	0	0	0	0	0	0	0.000192493	6.05364e-05	0	0.000221779	0	7.44602e-05	0	0	0	0	0	0	0.000139402	0	0	0	0.000330852	0.000107817	0	0	0	0	0	0	0	0	0	0	0	0	0	0	0	0	0	0	0	0	0	0	0
OPU 8	Known species	0	0	0	0	0	0	0	0	0	0	0.000776225	0	0	0	0	0	0	0	0	0	0.000665557	0.000105798	0	0	0.000107817	0	0	0	0	0	0	0	0	0	0	0	0	0	0	0	0	0	0	0	0	0	0	0
OPU 257	Known species	0	0	0	0	0	0	0	0	0	0	0.000554447	0	0	0	0	0	0	0	0	0	0	0	0	0	0.00032345	0	0	0	0	0	0	0	0	0	0	0	0	0	0	0	0	0	0	0	0	0	0	0
OPU 760	New species	0	0	0.000150218	0	0	0	0	0	0	6.27353e-05	0	0	0	0	0	0	0	0	0	0	0	0	0	0	0	0	0	0	0	9.24129e-05	0	0	0	0	0	0.000119674	0	9.40468e-05	0	0.000106655	0.000164799	0	0	0	0	0	0	0
OPU 747	New species	0	0	0.000150218	0.000130124	0.000105507	0	0	0	0	0	0	0	0	0	0	0	0	0	0	0	0	0	0	0	0	0	0	0	0	0	0	0	0	0	0	0	0	0	0	0	0	0.000262812	0	0	0	0	0	0
OPU 177	Uncultured	0	0	0	0	0	0	0	0	0	0	0	0	0	0	0	0	0	0	0	0	0	0	0	0	0	0	0	0	0	0	0	0	0	0	0.000211999	0.000359023	0	9.40468e-05	0	0	0.000164799	0	0	0	0	0	0	0
OPU 460	New species	0	0.000313038	0	0	0.000105507	0	0	0	0.000121073	0	0.000443557	0	0	6.78012e-05	0.000111148	0	0	0	0	0	0	0	0.00027049	0	0	0	0	8.52442e-05	0	0	0	0	0	0	0	0	0	0	0	0.000213311	0	0	0	0	0.000177494	0	0	0.000190985
OPU 221	Known species	0	0	0	0	0	0	0	0	0	0	0.000110889	0	0	0	0.000111148	0	0	0	0	0	0.000110926	0	0	0	0.000215633	0	0	8.52442e-05	0	0	0	0	0	0	0	0	0	0	0	0.000426621	0	0	0	0	0	0	0	0
OPU 743	New species	0	0	0	0	0.00116058	0	0	0	0	0	0	0	0	0	0.000111148	0	0	0	0	0.000348505	0	0	0	0	0	0	0	0	0	0	0	0	0	0	0	0	0	0	0	0	0	0	0	0	0	0	0	0
OPU 513	Known species	0	0	0	0	0.00084406	0	0	0	0	0	0	0	0	0	0	0	0	0	0	0	0	0	0	0	0	0	0	0	0	0	0	0	0	0	0	0	0	0	0	0.000213311	0	0	0	0	0	0	0	0
OPU 228	New species	0	0	0	0	0.000211015	0	0	0	0	0	0	0	0	0	0	0	0	0	0	0	0	0	0	0	0	0	0	0	0	0	0.00102975	0	0	0	0	0	0.000120934	0	0.000118147	0	0	0	0	0	0.000532481	0	0	0
OPU 650	Uncultured	0	0	0	0	0	0	0	0	0	0	0.000221779	0	7.44602e-05	0	0.000222296	0.000344353	0	0	0	6.9701e-05	0	0	0	0	0	0.000188573	0	8.52442e-05	0	0	0	0	0	0	0	0	0	0	0.000118147	0	0	0	0	0	0	0	0	0
OPU 659	Uncultured	0.00010176	0	0	0	0	0.000158655	0	0	0	0	0	0	7.44602e-05	0	0	0	0	0	0	0	0	0	0	0	0	0	0	0	0	0	0	0	0	0	0	0.000119674	0	0	0	0	0	0	0	0	0	0	0.000266951	0
OPU 552	New species	0	0	0.000150218	0	0.000105507	0	0	0	0	6.27353e-05	0.000110889	0	0	6.78012e-05	0	0.000114784	0	0	0	6.9701e-05	0	0.000105798	0	0.000165426	0	0	0	0	0	9.24129e-05	0	0	0	0	0	0	0	0	0	0	0	0	0	0	0	0	0	0
OPU 34	New species	0	0	0	0	0	0	0	0	0	0	0	0	0	0	0	0	0	0	0	0	0	0	0	0	0	0	0	0	0	0	0	0	0	0	0.000211999	0.000119674	0	0	0	0.000213311	0	0	0	0	0.000177494	0	0	0
OPU 701	Higher taxa	0	0	0	0	0	0	0	0	0	0	0.000221779	0	0	0.000135602	0.000111148	0	0	0	0	0	0	0.000105798	0	0.000165426	0	0	0	8.52442e-05	0.000113314	0	0.000114416	0	0	0	0	0	0	0	0	0	0	0	0	0	0	0	0	0
OPU 610	Uncultured	0	0	0.000150218	0	0.000105507	0	0	0	0	6.27353e-05	0	0	0	0	0	0.000114784	0.0001554	0	0	0.000139402	0	0.000105798	0	0.000165426	0	0	0	0	0	0	0	0	0	0	0	0	0	0	0	0	0	0	0	0	0.000177494	0	0	0
OPU 634	Uncultured	0	0	0.000150218	0	0	0	0	0	0	0.000125471	0	0	0.00014892	0	0	0	0.0001554	0.000133905	0.000101266	6.9701e-05	0	0	0.00027049	0	0	0	0	0	0	0	0	0	0	0	0	0	0	0	0	0	0	0	0	0	0	0	0	0
OPU 86	Uncultured	0	0	0	0	0	0	0	0	0	0	0	0	0	0	0	0	0	0	0	0	0	0	0	0	0	0	0	0	0	0	0	0.000188306	0	0	0	0	0	0	0	0	0	0	0	0	0	0	0	0
OPU 89	Known species	0	0	0	0	0	0	0	0	0	0	0	0	0	0.000135602	0	0	0.0001554	0	0	0	0.000221852	0	0	0	0	0	0	0	0.000566572	0	0	0	0	0	0	0	0	0	0	0	0	0	0	0	0	0	0	0
OPU 226	New species	0	0	0	0	0	0.000158655	0	0	0	0	0.000110889	0	0	0	0	0	0	0	0	0	0	0	0	0	0.000215633	0	0	0	0	0	0	0	0	0	0	0	0	0	0	0	0	0	0	0	0	0	0	0
OPU 249	Known species	0	0	0	0	0	0	0	0	0	0	0.000332668	0	0	0	0	0	0	0	0	6.9701e-05	0	0	0	8.2713e-05	0.000539084	0	0	0	0	0	0.000114416	0	0	0	0	0	0	0	0	0	0	0	0	0	0	0	0	0
OPU 238	Known species	0	0	0	0	0	0	0	0	0	0	0	0	0	0	0	0	0	0	0	0	0	0	0	8.2713e-05	0	0	0	0	0	0	0	0	0	0	0	0	0	0	0	0	0.000164799	0	0	0	0.00195243	0	0	0
OPU 54	New species	0	0	0	0	0.000105507	0	0	0	0	0	0	0	0	0	0	0	0	0	0	0	0	0.000105798	0	0	0.000539084	0	0	0	0	0	0	0	0	0	0	0	0	0	0	0	0	0	0	0	0	0	0	0
OPU 206	New species	0	0	0	0	0.000316522	0	0	0	0	0	0	0	0	0	0	0	0	0	0	0	0	0.000105798	0	0	0	0	0.000261131	0	0	0	0	0	0	0	0	0	0	0	0	0	0	0	0	0	0.000177494	0	0	0.000190985
OPU 590	Higher taxa	0	0	0	0	0	0	0	0	0	0	0	0	7.44602e-05	0	0	0	0	0	0	0	0	0	0	0	0	0	0	0	0	0	0	0	0	0	0	0	0	0	0	0	0	0	0	0	0	0	0	0
OPU 749	Known species	0	0	0	0	0	0	0	0	0	0	0.00121978	0	0	0	0	0	0	0	0	0	0	0	0	0	0	0	0	0	0	0	0	0	0	0	0	0	0	0	0	0	0	0	0	0	0	0	0	0
OPU 127	Uncultured	0	0	0	0	0	0	9.85804e-05	0	0	0	0	0	0	0	0	0	0.0003108	0	0	0	0.000110926	0	0	0	0	9.42863e-05	0.000130565	0	0	0	0	0	0	0	0	0	0	0	0	0	0.000164799	0	0	0	0	0	0	0
OPU 635	Uncultured	0.00010176	0	0	0	0.000105507	0	0	0	0	6.27353e-05	0.000110889	0	0	0	0	0	0	0.000267809	0	0	0	0	0	0	0	0	0	8.52442e-05	0	0	0	0	0	0	0	0	0	0	0	0	0	0	0	0	0	0	0	0
OPU 719	Uncultured	0	0	0	0	0	0	0	0	0	0	0	0	0	0	0	0	0	0	0	0	0	0	0	0	0	0	0	0	0	0	0.000114416	0	0	0	0	0	0	0	0.000118147	0	0	0	0	0	0	0	0	0
OPU 337	New species	0	0	0.000150218	0	0	0	0	0.000192493	0	0	0	0	0	0	0	0	0	0	0	0	0	0	0	0	0	0	0	0	0	0	0	0	0	0	0	0	0	0	0.000118147	0.000106655	0	0	0	0	0	0	0	0
OPU 288	Uncultured	0	0	0	0	0	0	0	0	0	0	0.000221779	0	0	0	0	0	0	0	0	0	0.000221852	0	0	0	0	0	0	0	0	0	0	0	0	0	0	0	0	0	0	0	0	0	0	0	0	0	0	0
OPU 9	Known species	0	0	0	0	0	0	0	0	0	0	0.000776225	0	0	0	0	0	0	0	0	0	0	0	0	0	0.000215633	0	0	0	0	0	0	0	0	0	0	0	0	0	0	0	0	0	0	0	0	0	0	0
OPU 35	Uncultured	0	0	0	0	0	0	0	0	0	0	0	0	0	0	0	0	0	0	0	0	0.000110926	0	0	0	0	0	0	0	0	0	0	0	0	0	0	0	0	0.000188094	0	0	0	0	0	0.000168435	0	0	0	0
OPU 191	Known species	0	0	0	0	0	0	0	0	0	0	0	0	0	0	0	0	0	0	0	0	0	0	0	0	0	0	0	0	0	0	0	0	0	0	0	0	0	9.40468e-05	0	0	0	0	0	0	0.000887469	0	0	0
OPU 213	Known species	0	0	0	0	0	0	0	0	0	0	0.000110889	0	0.00014892	0	0	0	0	0	0	0	0	0	0	0.000165426	0	0	0	0	0	0	0	0	0	0	0	0	0	0	0	0	0	0	0	0	0	0	0	0.000190985
OPU 630	Uncultured	0	0	0	0	0	0	0	0	0	0	0.000110889	0	0	0	0	0	0	0	0	0	0.000221852	0	0	8.2713e-05	0	0	0	0	0.000113314	0	0	0	0	0	0	0	0	0	0	0	0	0	0.000189861	0	0	0	0	0
OPU 97	Higher taxa	0.00010176	0.000156519	0	0	0	0	0	0	0	0	0.000221779	0	0	0	0.000111148	0	0	0	0	0	0	0	0	0	0	0	0	0	0	0	0	0	0	0	0	0	0	0	0	0	0	0	0	0	0	0	0	0
OPU 447	New species	0	0	0	0	0	0	0	0	0	0	0	0	0	0	0	0	0	0	0	0	0	0	0	0.000744417	0	0	0.000130565	0	0	0	0	0	0	0	0	0	0	0	0	0	0	0	0	0	0	0	0	0
OPU 435	Known species	0	0	0	0	0	0	0	0	0	6.27353e-05	0.000110889	0	0	0	0	0	0	0	0	0	0	0	0	0	0.00032345	0	0	0	0	0	0	0	0	0	0	0	0	0	0	0	0	0	0	0	0	0	0	0
OPU 469	New species	0	0	0	0	0	0	0	0	6.05364e-05	0	0.000110889	0	0	0	0	0	0.0001554	0	0.000101266	0	0	0	0	0.000248139	0	0.000188573	0	0	0	0	0	0	0	0	0	0	0	0	0	0	0	0	0	0	0	0	0	0
OPU 225	New species	0	0	0	0	0	0	0	0	0	0	0	0	0	0	0	0	0	0	0	0	0	0	0	0	0	0	0	0	0	0	0	0	0	0	0	0	0	0	0.00129962	0	0	0	0	0	0	0	0	0
OPU 693	Higher taxa	0	0	0	0	0	0	0	0	0	0	0	0	0	0	0	0.000114784	0	0	0	0	0	0.000211595	0	0	0	0	0	0	0	9.24129e-05	0	0	0	0	0	0	0	0	0	0	0.000164799	0.000262812	0	0	0	0	0	0
OPU 651	Uncultured	0	0	0	0	0	0	0	0	0	0	0	0	0	0	0	0	0	0	0	0	0	0	0	0	0	0.000282859	0	0	0	0	0	0	0	0	0	0	0	0	0	0	0	0	0	0	0	0	0	0
OPU 376	New species	0	0	0	0	0	0	0	0	6.05364e-05	0	0.000110889	0	0	0	0	0	0	0	0	0	0	0.000105798	0	8.2713e-05	0	0	0	0	0	0	0	0	0	0	0	0	0	0	0	0	0	0	0	0	0	0	0	0
OPU 545	New species	0	0	0	0	0	0	0	0	0	0	0	0	0	0	0	0	0	0	0	0	0	0	0	0.000248139	0.000539084	0	0	8.52442e-05	0	0	0	0	0	0	0	0	0	0	0	0	0	0	0	0	0	0	0	0
OPU 244	Known species	0	0	0	0	0	0	0	0	0	0	0.000332668	0	0	0	0	0	0	0	0	0	0	0	0	0.000165426	0	0	0	0	0	0	0	0	0	0	0	0	0	0	0	0	0	0	0	0	0	0	0	0
OPU 233	New species	0	0	0	0	0	0	0	0	0	0	0.000332668	0	0	0	0	0	0	0	0	0	0	0	0	0	0.000107817	0	0	0	0	0	0	0	0	0	0	0	0	0	0	0	0	0	0	0	0	0	0	0
OPU 644	Uncultured	0	0	0	0	0	0	0	0	0	0	0.000221779	0	0.00014892	0	0.000111148	0.000114784	0	0	0	0	0	0.000105798	0	0	0	0	0	0	0	9.24129e-05	0	9.41531e-05	0	0	0	0	0	0	0	0	0	0	0	0	0	0	0	0
OPU 264	Higher taxa	0	0	0	0	0	0	0	0	0.000121073	0	0	0	0	0	0	0	0	0	0	0	0	0	0	0	0	0	0	0	0	0	0.000114416	0	0	0	0	0.000239349	0	0	0	0	0	0	0	0	0.000177494	0	0	0
OPU 761	Uncultured	0	0.000156519	0	0	0	0	9.85804e-05	0.000384986	0	0	0	0	0	0	0	0	0	0	0	0	0	0	0	0	0	0	0	0	0	0	0	9.41531e-05	0	0.000206612	0	0	0	0	0	0	0	0	0	0	0	0	0	0
OPU 275	New species	0	0	0	0	0	0	0	0	0	0	0.00110889	0	0	0	0	0	0	0	0	0	0	0	0	0	0	0	0	0	0	0	0	0	0	0	0	0	0	0	0	0	0	0	0	0	0	0	0	0
OPU 103	Higher taxa	0	0	0	0	0	0	0	0	0	0	0.000110889	0	0	6.78012e-05	0	0.000344353	0	0	0	0	0	0	0	0	0.000215633	0	0	0.000170488	0	0	0	0	0	0	0	0	0	0	0	0	0	0	0	0	0	0	0	0
OPU 317	New species	0.00010176	0	0	0	0	0	0	0	0	0	0.000221779	0	0	0	0.000111148	0.000114784	0.0001554	0	0	0	0	0	0	0	0	0	0	8.52442e-05	0	0	0	0	0	0	0	0	0	9.40468e-05	0	0	0	0	0	0	0	0	0	0
OPU 304	New species	0	0	0	0	0	0	0	0	0	0	0	0	7.44602e-05	0	0.000222296	0.000229568	0	0	0	6.9701e-05	0	0.000105798	0	0	0	0.000188573	0	0	0	0	0	0	0	0	0	0	0	0	0	0	0	0	0	0	0	0	0	0
OPU 540	Uncultured	0	0	0	0	0.000105507	0	0	0	0	0	0	0	0	0	0	0	0	0	0	0	0.000221852	0	0	0	0	0	0	0	0.000113314	0	0.000228833	0	0	0	0	0	0	0	0	0	0	0	0.000189861	0	0	0	0	0
OPU 485	Higher taxa	0	0	0	0	0	0	0	0	0	0	0.000110889	0	0	0	0	0	0	0	0	0	0	0	0	0.000165426	0	0	0	0	0	0	0.000572082	0	0.000183419	0	0	0	0	0	0	0	0	0	0	0	0	0	0	0
OPU 209	New species	0	0	0	0	0	0	0	0	0	0	0	0	0	0	0	0	0	0	0	0	0	0	0	0	0	0	0	0	0	0	0.000915332	0	0	0	0	0	0	0	0	0	0	0	0	0	0	0	0	0
OPU 652	Higher taxa	0	0	0	0	0.000105507	0	0	0	0	0	0.000110889	0	0	0	0.000111148	0.000114784	0	0.000133905	0	0.000139402	0	0	0	0	0	9.42863e-05	0	8.52442e-05	0	0	0	0	0	0	0	0	0	0	0	0	0	0	0	0	0	0	0	0
OPU 629	Uncultured	0	0	0	0	0.000105507	0	0	0	0	0	0	0	0	0	0	0	0	0	0	0	0	0	0.00027049	0	0	0	0	0	0	0	0	0	0	0	0	0	0	0	0	0	0	0	0	0	0.000887469	0	0	0
OPU 706	Uncultured	0	0	0	0	0	0	0	0	0	0	0	0	0	0	0	0	0.0001554	0	0.000101266	0	0	0	0	0	0	0	0.000130565	0	0	0	0	0	0.000183419	0	0	0	0	0	0	0	0	0	0	0	0	0	0	0
OPU 263	Uncultured	0	0	0	0	0	0	0	0.000192493	0	6.27353e-05	0	0	0	0	0	0	0	0	0.000101266	0	0	0	0	0	0	0	0	8.52442e-05	0	0	0.000114416	0	0	0	0	0	0	9.40468e-05	0	0	0	0	0	0.00033687	0	0	0	0
OPU 466	Higher taxa	0	0	0	0	0	0	0	0	0	0	0	0	0	0	0	0	0	0	0	0	0	0	0	0	0	0	0	0	0	0	0	0	0	0	0	0	0	9.40468e-05	0	0	0.000164799	0	0	0	0	0	0	0
OPU 388	New species	0	0	0	0	0	0	0	0	0	0	0	0	0	0	0	0	0	0	0	0	0.000110926	0	0	0.000413565	0	0	0	0	0	0	0	0	0	0	0	0	0	0	0	0.000106655	0	0	0	0	0	0	0	0
OPU 398	New species	0	0	0	0	0	0	0	0	0	0	0	0	0	0	0	0	0	0	0	0.000139402	0	0	0	0	0	0	0	0	0.000226629	0	0	0	0	0	0	0	0.000241867	0	0.000118147	0	0	0	0	0	0	0	0	0
OPU 401	Known species	0	0	0	0	0	0	0	0	0	0	0	0	7.44602e-05	0	0	0	0	0	0	0	0	0	0	0.000165426	0.000107817	0	0	0	0	0	0	0	0	0	0	0	0	0	0	0	0	0	0	0	0.000177494	0	0	0
OPU 413	New species	0	0	0	0	0	0	0	0	0	6.27353e-05	0.000221779	0	0	0	0	0	0	0	0	0	0	0	0	8.2713e-05	0.000107817	0	0	0	0	0	0.000114416	0	0	0	0	0	0	0	0	0	0	0	0	0	0	0	0	0
OPU 481	Higher taxa	0	0	0	0	0	0	0	0	0	0	0	0	0	0	0	0	0	0	0	0	0	0	0	0	0	0	0	8.52442e-05	0	0	0	0	0	0	0	0	0	0	0	0	0	0	0	0	0	0	0	0
OPU 512	Known species	0	0	0	0	0	0	0	0	0	0	0.000332668	0	0	0	0	0	0	0	0	0	0	0.000211595	0	8.2713e-05	0.000107817	0	0	0	0	0	0	0	0	0	0	0	0	0	0	0	0	0	0	0	0	0	0	0
OPU 14	New species	0	0	0.000150218	0	0	0.000158655	0	0	0	0	0	0	0	0	0	0	0	0	0	0	0	0	0	0	0	0	0	0	0	0	0	0	0	0	0	0	0	0	0	0	0	0	0	0	0.000177494	0	0	0.000190985
OPU 56	Known species	0	0	0	0	0	0	0	0	0	0	0.000221779	0	0	0	0	0	0	0	0	0	0	0	0	0.000330852	0	0	0	0	0	0	0	0	0	0	0	0	0	0	0	0	0	0	0	0	0	0	0	0
OPU 486	Higher taxa	0	0	0	0	0	0	0	0	0	0.000125471	0	0	7.44602e-05	0	0.000111148	0	0	0	0.000101266	0	0	0	0	0	0	9.42863e-05	0	8.52442e-05	0	0	0	0	0	0	0	0	0	0	0	0	0	0	0	0	0	0	0	0
OPU 250	Known species	0	0	0	0	0	0	0	0	0	0	0.000221779	0	0	0	0	0	0	0	0	0	0	0	0	0.000248139	0.00032345	0	0	0	0	0	0	0	0	0	0	0	0	0	0	0	0	0	0	0	0	0	0	0
OPU 647	Uncultured	0	0	0	0	0	0	0	0	0	0	0	0	0	6.78012e-05	0	0	0	0	0	0	0	0	0	0	0	0	0	0	0	0	0	0	0	0	0	0	0	0	0	0	0	0	0	0	0	0	0	0.000190985
OPU 748	New species	0	0	0	0	0	0	0.000394322	0	0	0	0	0	0	0	0	0	0	0	0	0	0	0	0	0	0	0	0	0	0	0	0	0	0	0.000413223	0	0	0	0	0	0	0	0	0	0	0	0	0	0
OPU 594	Uncultured	0	0	0	0	0	0	0	0	0	0	0	0	0	0	0	0	0	0	0	0	0.000110926	0	0	0	0	0	0	0	0	0	0	9.41531e-05	0.000183419	0	0	0	0	0	0	0	0	0	0	0	0	0	0	0
OPU 717	Uncultured	0	0	0.000150218	0	0	0	0	0	0	0	0	0	0	0	0	0	0	0	0	0	0	0	0	0	0	0	0	0	0	0	0	0	0	0	0	0	0	0	0	0	0	0	0	0	0	0	0	0
OPU 282	Known species	0	0	0	0	0	0	0	0.000192493	0	0	0.000554447	0	0	0	0	0	0	0	0	0	0	0	0	0	0	0	0	0	0	0	0	0	0	0	0	0	0	0	0	0	0	0	0	0	0	0	0	0
OPU 354	Uncultured	0	0	0	0	0.000211015	0	0	0	0	0	0	0	0	0	0	0	0	0	0	0	0	0	0	0	0	0	0	0	0	0.000184826	0	0	0	0	0	0	0	0	0	0	0.000164799	0	0	0	0.000177494	0	0	0
OPU 427	Known species	0	0	0	0	0	0	0	0	0	0	0.000332668	0	0	0	0.000111148	0	0	0	0	0	0.000110926	0.000105798	0	8.2713e-05	0	0	0	0	0	0	0	0	0	0	0	0	0	0	0	0	0	0	0	0	0	0	0	0
OPU 480	Uncultured	0	0	0	0	0	0	0	0	6.05364e-05	0	0	0.000104965	0	0	0	0	0	0	0	0	0	0	0	0	0	0	0	0	0	0	0	0	0	0	0	0	0	0	0	0	0	0	0	0	0	0	0	0
OPU 553	Known species	0.00010176	0	0	0	0	0	0	0	6.05364e-05	0	0	0.000104965	0	0	0.000111148	0	0	0	0	0	0	0	0	8.2713e-05	0	0	0	0	0	0	0	0	0	0	0	0	0	0	0	0	0	0	0	0	0	0	0	0
OPU 247	Known species	0	0	0	0	0	0	0	0	0	0	0.000110889	0	0	0	0	0	0	0	0	0	0	0	0	8.2713e-05	0.000107817	0	0	0	0	0	0	0	0	0	0	0	0	0	0	0	0	0	0	0	0	0	0	0
OPU 690	Uncultured	0	0	0	0	0	0	0	0	0	0	0	0.000104965	0	0	0	0	0	0	0	0	0	0	0	0	0	0	0	0	0	0	0	0	0	0	0.000211999	0	0	0	0.000118147	0	0	0	0	0	0	0	0	0
OPU 624	Uncultured	0	0	0	0	0	0	0	0	0	0	0	0	7.44602e-05	0	0	0.000229568	0	0	0	0	0	0	0	0.000165426	0	0	0	0	0	0	0	0	0	0	0	0	0	0	0	0	0	0	0	0	0	0	0	0
OPU 641	Uncultured	0	0	0	0	0	0	0	0	0	0	0	0	0	0	0	0	0	0	0	0	0	0	0	0	0	0	0	0	0	0	0	0	0	0	0	0	0	0	0	0	0	0	0	0	0	0	0	0
OPU 356	Higher taxa	0	0	0	0	0	0	0	0	0	0	0	0	0	0	0	0	0	0	0	0	0	0.000105798	0	8.2713e-05	0.000107817	0	0.000130565	8.52442e-05	0.000113314	0	0	0	0	0	0	0	0	0	0	0	0	0	0	0	0	0	0	0
OPU 322	New species	0.00010176	0	0	0.000130124	0	0	0	0	6.05364e-05	0	0	0	0	0.000135602	0	0	0	0	0	0	0	0	0	8.2713e-05	0	0	0	0	0	0	0	0	0	0	0	0	0	0	0	0	0	0	0	0	0	0	0	0
OPU 307	New species	0	0	0	0	0	0	0	0	0	0	0	0	7.44602e-05	0	0	0.000344353	0	0	0	6.9701e-05	0	0.000105798	0	0	0	0	0	0	0	0	0	0	0	0	0	0	0	0	0	0	0	0	0	0	0	0	0	0
OPU 301	New species	0	0	0	0	0	0	0	0	0.000121073	0	0	0	0	0	0	0	0	0	0	0	0	0	0	0	0	0	0	0.000170488	0.000113314	0	0	0	0	0	0	0	0	0	0	0	0	0	0	0	0	0	0	0
OPU 452	New species	0	0	0	0	0	0	0	0	0	0	0.000221779	0	0	0	0	0	0	0	0.000101266	0	0	0	0	0.000165426	0	0	0	0	0	0	0	0	0	0	0	0	0	0	0	0	0	0	0	0	0	0	0	0
OPU 365	Known species	0	0	0	0	0	0	9.85804e-05	0	0	0	0.000110889	0	0	0	0	0	0	0	0	0	0	0	0	0	0	0	0	0	0	0	0	0	0	0	0	0	0	0	0	0	0	0	0	0	0.000354988	0	0	0
OPU 377	Known species	0	0	0	0	0.000105507	0	0	0	0	0	0.000110889	0	0	0	0	0	0	0	0	0	0	0	0	0	0	0	0	0	0	0	0	0	0	0	0	0	0	0	0	0	0	0	0	0	0	0	0	0
OPU 565	Higher taxa	0	0	0	0	0	0	0	0	0	0	0	0	7.44602e-05	0	0	0	0	0	0	0	0	0	0	8.2713e-05	0.000107817	0	0	0	0	0	0	0	0	0	0	0	0	0	0	0	0	0	0	0	0	0	0	0
OPU 583	Higher taxa	0	0	0	0	0	0	0	0	0	0	0	0	0	0	0	0	0	0	0	0	0	0	0	0	0	0	0	0	0	9.24129e-05	0	0	0	0	0	0	0	0	0	0	0	0.000131406	0	0	0.000354988	0	0	0
OPU 4	Known species	0	0	0	0	0.000105507	0	0	0	0	0	0	0	0	0	0	0	0	0	0	0	0	0	0	0	0	0	0	0	0	0	0	0	0	0	0	0	0	0	0	0	0	0	0	0	0	0	0	0
OPU 253	Known species	0	0	0	0	0	0	0	0	0	0	0	0	0	0	0	0	0	0.000133905	0	0.000139402	0	0	0	0	0	0	0	0	0.000113314	0	0	0	0	0	0	0	0	0	0	0	0	0	0	0	0	0	0	0
OPU 143	Higher taxa	0	0	0	0	0	0	0	0	0	0	0	0	0	0	0	0	0	0.000133905	0	0	0	0	0	0	0	9.42863e-05	0	0	0	0	0	0	0	0	0	0	0	0	0	0	0	0	0	0	0	0	0	0
OPU 596	Uncultured	0	0.000156519	0	0	0	0	0	0	0	0	0	0	0	0	0	0	0	0	0	0	0	0	0	0	0.000107817	0	0	0	0	9.24129e-05	0	0	0	0	0	0	0	0	0	0	0	0	0	0	0	0.000218866	0	0
OPU 122	Uncultured	0	0	0	0	0	0	0	0	0	0	0	0	0	0	0	0	0.0001554	0	0	0	0	0	0	0	0	0	0	0	0	0	0	9.41531e-05	0	0	0	0	0	0	0	0	0	0	0	0	0	0	0	0
OPU 284	Uncultured	0	0	0	0	0	0	0	0	0	0	0	0	0	0	0	0	0	0	0	0	0	0	0	0	0	0	0	0	0	0	0	0.000188306	0	0	0	0	0	0	0	0	0	0.000131406	0	0	0	0	0.000266951	0
OPU 274	New species	0	0	0	0	0	0	0	0	0	0	0.000554447	0	0	0	0	0	0	0	0	0	0	0	0	0	0.000107817	0	0	0	0	0	0	0	0	0	0	0	0	0	0	0	0	0	0	0	0	0	0	0
OPU 280	Uncultured	0	0	0	0	0	0	0	0	0	0	0	0	0	0	0	0	0	0	0	0	0	0	0	0	0	0	0	0	0	0	0	0	0	0	0	0	0	0	0	0	0	0	0	0	0.00106496	0	0	0
OPU 316	New species	0	0	0	0	0	0	0	0	0	6.27353e-05	0	0	0	0	0.000111148	0	0	0	0	0	0	0	0	0	0.000107817	0	0	8.52442e-05	0	0	0	0	0	0	0	0	0	0	0	0	0	0	0	0	0	0	0	0
OPU 380	New species	0	0	0	0	0	0	0	0	0	0	0.000443557	0	0	0	0	0	0	0	0	0	0	0	0	0.000165426	0	0	0	0	0	0	0	0	0	0	0	0	0	0	0	0	0	0	0	0	0	0	0	0
OPU 418	New species	0	0	0	0	0	0	0	0	0	0	0	0	0	0	0	0	0	0	0	0	0	0	0	0	0	0	0	0	0	0	0	0	0	0	0	0	0.000120934	0	0.000354442	0	0	0	0	0	0	0	0	0
OPU 409	New species	0	0	0	0	0	0	0	0	0	0	0	0	0	0	0	0	0	0	0	0	0	0	0	0	0	0	0	0	0	0	0	0	0	0	0	0	0	0	0	0	0	0	0	0	0	0	0	0
OPU 491	Uncultured	0	0	0	0	0	0	0	0	0	0	0.000221779	0	0	6.78012e-05	0	0.000114784	0	0	0	0	0	0.000105798	0	0	0.000107817	0	0	0	0	0	0	0	0	0	0	0	0	0	0	0	0	0	0	0	0	0	0	0
OPU 548	New species	0	0	0	0	0	0	0	0	0	0	0	0	0	0	0	0	0	0	0	0	0	0	0	0	0	0	0	0	0	0	0.000343249	0	0	0	0	0	0	0	0	0.000106655	0	0	0	0	0	0	0	0.000190985
OPU 571	Uncultured	0	0	0	0	0	0	0	0	0	0	0	0	0	0	0	0	0	0	0	0	0	0	0	0	0	0	0	0	0	0	0	0	0	0	0	0	0	9.40468e-05	0	0	0	0	0	0	0	0	0	0
OPU 24	Uncultured	0	0	0	0	0	0	0	0	0	0	0	0	0	0	0	0.000114784	0	0	0	0	0	0.000105798	0	8.2713e-05	0	0	0	0	0	0	0	0	0	0	0	0	0	0	0	0	0	0	0	0	0	0	0	0
OPU 190	Known species	0	0	0	0	0	0	0	0	0	0	0.000554447	0	0	0	0	0	0	0	0	0	0	0	0	0	0	0	0	0	0	0	0	0	0	0	0	0	0	0	0	0	0	0	0	0	0	0	0	0
OPU 744	Higher taxa	0	0	0	0	0	0	0	0	0	0	0	0	0	0	0	0	0	0	0	0	0	0	0	0	0	0	0	0	0	0	0.000114416	0	0	0	0	0	0	0	0	0	0	0	0	0	0	0	0	0
OPU 674	New species	0	0	0	0	0	0	0	0	0	0	0.000221779	0	0	0	0	0	0	0	0	0	0	0	0	8.2713e-05	0.000107817	0	0	0	0	0	0	0	0	0	0	0	0	0	0	0	0	0	0	0	0	0	0	0
OPU 141	Uncultured	0	0	0	0	0	0	0	0.000192493	0	0	0	0	0	0	0	0	0	0	0	0	0	0.000105798	0	0	0	0	0	0	0	0	0	0	0	0	0	0	0	0	0	0	0	0.000131406	0	0	0	0	0	0
OPU 128	Uncultured	0	0	0	0	0	0	0	0	0	0	0	0	0	0	0	0	0	0	0	0	0	0	0	0	0	0	0	0	0	0	0	0	0	0	0	0	0	0	0	0	0	0	0	0	0	0	0	0
OPU 158	Uncultured	0	0	0	0	0	0	0	0	0	0	0	0	0	0	0	0	0	0.000133905	0	0	0	0	0	0	0	0	0	0	0	9.24129e-05	0	0	0	0	0	0	0	0	0	0	0	0	0	0	0	0	0.000266951	0
OPU 734	Uncultured	0	0	0	0	0	0	0	0	0	0	0	0	0	0	0	0	0	0	0	0	0	0	0	0	0	0	0	0	0	0	0	9.41531e-05	0	0	0	0	0	0	0	0	0	0	0	0	0	0	0	0
OPU 265	Uncultured	0	0	0	0	0	0	0	0	0	0	0	0	0	0	0	0	0	0	0	0	0	0	0	0	0	0	0	0	0	0	0	0	0	0	0	0	0	0	0	0.000106655	0	0	0	0	0	0	0	0
OPU 729	Uncultured	0	0	0	0	0	0	0	0	0	0	0	0	0	0	0	0	0	0	0	0	0	0	0	0	0	9.42863e-05	0	0	0	0	0	0	0	0	0	0	0	0	0	0	0	0	0	0	0	0	0	0
OPU 285	Uncultured	0	0	0.000150218	0	0	0.000158655	0	0	0	0	0	0	0	0	0	0	0	0	0	0	0	0	0	0	0	0	0	0	0	0	0	0	0	0.000206612	0	0	0	0	0	0	0	0	0	0	0	0	0	0
OPU 303	Known species	0	0	0	0	0	0	0	0	0	0	0	0	0	0	0.000222296	0	0	0.000133905	0	0	0	0	0	0	0	0	0	0	0	0	0	0	0	0	0	0	0	0	0	0	0	0.000131406	0	0	0	0	0	0
OPU 336	New species	0	0	0	0	0	0	0	0	0	0	0	0	0	0	0	0	0	0	0	0	0	0	0	0.000248139	0	0	0	8.52442e-05	0	0	0	0	0	0	0	0	0	0	0	0	0	0	0	0	0	0	0	0
OPU 338	New species	0	0	0	0	0	0	0	0	0.000121073	0	0	0	0	0	0	0	0	0	0.000101266	0	0	0	0	0	0	0	0	0	0	0	0	0	0	0	0	0	0	0	0	0	0	0	0	0.000168435	0	0	0	0
OPU 455	New species	0	0	0	0	0	0	0	0	0.000121073	0	0	0	7.44602e-05	6.78012e-05	0	0	0	0	0	0	0	0	0	0	0	0	0	0	0	0	0	0	0	0	0	0	0	0	0	0	0	0	0	0	0	0	0	0
OPU 450	New species	0	0	0	0	0	0	0	0	0	0	0.000332668	0	0	0	0	0	0	0	0	0	0	0	0	0	0	0	0	0	0	0	0	0	0	0	0	0	0	0	0	0	0	0	0	0	0	0	0	0
OPU 424	Known species	0.000203521	0	0	0	0	0	0	0	0	0	0	0	0	0	0	0	0	0	0	0	0	0	0	0	0	0	0	0	0	0	0	0	0	0	0	0	0	0	0	0.000106655	0.000329598	0	0	0	0	0	0	0
OPU 476	Known species	0	0	0	0	0	0	0	0	0	6.27353e-05	0.000110889	0	0	0	0	0	0	0	0	0	0	0	0	0	0.00032345	0	0	0	0	0	0	0	0	0	0	0	0	0	0	0	0	0	0	0	0	0	0	0
OPU 364	New species	0	0	0	0	0	0	0	0	0	0	0.000110889	0	0	0	0	0	0	0	0	0	0	0	0	0	0	0	0	0	0	0	0	0	0	0	0	0	0	0	0	0	0	0	0	0	0.000354988	0	0	0
OPU 370	Known species	0	0	0	0	0	0	9.85804e-05	0	0	0	0	0	0	0	0	0	0	0	0	0	0	0	0	0.000165426	0	0	0	0	0	0	0	0	0	0	0	0	0	0	0	0	0	0	0	0	0	0	0	0
OPU 410	Known species	0	0	0	0	0	0	0	0	0	0	0	0	0	0.000271205	0	0	0	0	0	0	0	0	0	0	0	0	0	0	0	0	0	0	0	0	0	0	0	0	0	0	0	0	0	0	0	0	0	0
OPU 489	Uncultured	0	0	0	0	0	0	0	0	0	0	0	0	0	0	0	0	0	0	0	0.000139402	0	0	0	0	0	0	0	8.52442e-05	0	0	0	0	0	0	0	0	0	0	0	0	0	0	0	0	0	0	0	0
OPU 566	New species	0	0	0	0	0	0	0	0	0	0	0	0	0	0	0	0	0	0	0	0	0	0	0	0	0.000107817	0	0	0	0	0	0	0	0	0	0	0	0	0	0	0	0	0	0	0	0	0	0	0
OPU 541	New species	0	0	0	0	0	0	0	0	0	0	0	0	0	0	0	0	0	0	0	0	0	0	0	0	0	0	0	0	0	0	0.000343249	0	0	0	0	0	0	0	0	0	0	0	0	0	0	0	0	0
OPU 527	Known species	0	0	0	0	0	0	0	0	0	0	0	0	0	0	0.000111148	0	0	0	0	0	0	0	0	0	0.000107817	0	0	0	0	0	0	0	0	0	0	0	0	0	0	0	0	0	0	0	0	0	0	0
OPU 501	Known species	0	0	0	0	0	0	0	0.000192493	0	0	0	0	0	0	0	0	0	0	0	0	0	0	0	0	0.000107817	0	0	0	0	0	0	0	0	0	0	0	0	0	0	0	0	0	0	0	0	0	0	0
OPU 509	Known species	0	0	0	0	0	0	0	0	0	0	0	0	0	0	0	0	0	0	0	0	0	0	0	0	0.000215633	0	0	0	0	0	0	0	0	0	0	0	0	0	0	0	0	0	0	0	0	0	0	0
OPU 562	New species	0	0	0	0	0	0	0	0	0	0	0	0	0	0	0	0	0	0	0	0	0	0	0	8.2713e-05	0.000107817	0	0	0	0	0	0	0	0	0	0	0	0	0	0	0	0.000164799	0	0	0	0	0	0	0
OPU 581	New species	0	0	0	0	0	0	0	0	0	0	0	0	0	0	0	0	0	0	0	0	0	0	0	0	0	0	0	8.52442e-05	0	0	0	0	0	0	0	0	0	0	0	0	0	0	0	0	0.000354988	0	0	0
OPU 20	New species	0	0	0	0	0	0	0	0	0	0	0	0	0	0	0	0	0	0	0	0	0	0	0	0	0	0	0	0	0	0	0	0	0	0	0	0	0	0	0	0	0	0	0	0	0	0	0	0
OPU 6	Known species	0	0	0	0	0	0	0	0	0	0	0.000110889	0	0	0	0	0	0	0	0	0	0	0	0	0	0	0	0	0	0	0	0.000228833	0	0	0	0	0	0	0	0	0	0	0	0	0	0	0	0	0
OPU 13	New species	0	0	0	0	0	0	0	0	0	0	0.000110889	0	0	0	0	0	0	0	0	0	0	0	0	0	0	0	0	0	0	0	0	0	0	0	0	0	0	0	0	0	0	0	0	0	0	0	0	0
OPU 28	Uncultured	0	0	0	0	0	0	0	0	0	0	0	0	0	6.78012e-05	0	0	0.0001554	0	0	0	0.000110926	0	0	0	0	0	0	0	0.000113314	0	0	0	0	0	0	0	0	0	0	0	0	0	0	0	0	0	0	0
OPU 53	New species	0	0	0	0	0	0	0	0	0	0	0.000110889	0	0	0	0	0	0	0	0	0	0	0	0	0	0.000107817	0	0	0	0	0	0	0	0	0	0	0	0	0	0	0	0	0	0	0	0	0	0	0
OPU 195	Known species	0	0	0	0	0	0	0	0	0	0	0	0.000314895	0	0	0	0	0	0	0	0	0	0	0	0	0	0	0	0	0	0	0.000114416	0	0	0	0	0	0	0	0	0	0	0	0	0	0	0	0	0
OPU 217	New species	0	0	0	0	0	0	0	0	0	0	0	0	0	0	0	0	0	0	0	0	0	0	0	0	0	0	0	0	0	0	0	0	0	0	0	0	0	0	0	0	0	0	0	0	0	0	0	0
OPU 260	Known species	0	0	0	0	0	0	0	0	0	0	0.000110889	0	0	0	0	0	0	0	0	0	0	0	0	0	0	0	0	0	0	0	0	0	0	0	0	0	0	0	0	0	0	0	0	0	0	0	0	0
OPU 254	New species	0	0	0	0	0	0	0	0	0	0	0.000110889	0	0	0	0.000111148	0	0	0	0	0	0	0.000105798	0	0	0	0	0	0	0	0	0	0	0	0	0	0	0	0	0.000118147	0	0	0	0	0	0	0	0	0
OPU 255	New species	0	0	0	0	0	0	0	0	0	0	0	0	0	0	0	0	0	0	0	0	0	0	0	0	0	0	0	0	0	0	0	0	0	0	0	0	0	9.40468e-05	0	0	0	0	0	0.000168435	0.000177494	0	0	0
OPU 245	New species	0	0	0	0	0	0	0	0.000192493	0	0	0.000110889	0	0	0	0	0	0	0	0	0	0	0	0	0	0	0	0	0	0	0	0	0	0	0	0	0	0	0	0	0	0	0	0	0	0	0	0	0
OPU 696	Higher taxa	0	0	0	0	0	0	0	0	0	0	0	0	0	0	0	0	0	0	0	0	0	0	0	0	0	0	0	0	0	0	0	9.41531e-05	0	0	0	0	0	0	0	0	0	0	0	0	0.000177494	0	0	0
OPU 642	Uncultured	0	0	0	0	0	0	0	0	0	0	0	0	0	0	0	0	0	0	0	0	0	0	0	0	0	0	0	0	0	0	0	0	0	0	0	0	0	0	0	0	0	0	0	0	0.000532481	0	0	0
OPU 678	Uncultured	0	0	0	0	0	0	0	0	0	0	0	0	0	0	0	0	0	0	0.000303797	0	0	0	0	0	0	0	0	0	0	0	0	0	0	0	0	0	0	0	0	0	0	0	0	0	0	0	0	0
OPU 187	Higher taxa	0	0	0	0	0	0	0	0	0	0	0	0	0	0	0.000111148	0	0	0	0	0	0	0	0	0	0	0	0	0	0	0	0	0	0	0	0	0	0	0	0	0	0	0	0	0	0	0	0	0
OPU 268	Uncultured	0	0	0	0	0	0	0	0	0	0	0	0	7.44602e-05	0	0	0.000114784	0	0	0	0	0	0	0	0	0	9.42863e-05	0	0	0	0	0	0	0	0	0	0	0	0	0	0	0	0	0	0	0	0	0	0
OPU 283	Known species	0	0	0	0	0	0	0	0	0	0	0.000332668	0	0	0	0	0	0	0	0	0	0	0	0	0	0	0	0	0	0	0	0	0	0	0	0	0	0	0	0	0	0	0	0	0	0	0	0	0
OPU 102	New species	0	0	0	0	0	0	0	0	0	0	0	0	0	0	0	0	0	0	0	0	0	0	0	8.2713e-05	0	0	0	0	0	0	0	0	0	0	0	0	0	0	0	0	0	0	0	0	0	0	0	0
OPU 323	New species	0	0	0	0	0	0	0	0	0	0	0	0	0	0	0	0	0	0	0	0	0.000110926	0.000105798	0	0	0	0	0	0	0	0	0	0	0	0	0	0	0	0	0	0	0	0	0	0	0	0	0	0
OPU 315	New species	0	0	0	0	0	0	0	0	0	0	0	0.000104965	0	0	0	0	0	0	0	0	0	0	0	0	0	9.42863e-05	0	0	0	0	0	0	0	0	0	0	0	0	0	0	0	0	0	0	0	0	0	0
OPU 309	New species	0	0	0	0	0	0	0	0	0	0	0	0	0	0	0	0	0.0001554	0	0	0	0	0	0	0	0	0	0	8.52442e-05	0	0	0	0	0	0	0	0	0	0	0	0	0	0	0	0	0	0	0	0.000190985
OPU 300	New species	0	0	0	0	0	0	0	0	0	0	0	0	0	0	0	0	0	0	0	0	0	0.000105798	0	0	0	0	0	0.000255733	0	0	0	0	0	0	0	0	0	0	0	0	0	0	0	0	0	0	0	0
OPU 349	New species	0	0	0	0	0	0	0	0	0	0	0	0	0	0	0	0	0.0001554	0	0	0	0	0	0	0	0	0	0	0	0	0	0	0	0	0	0	0	0	0	0	0	0	0	0	0	0	0	0	0
OPU 345	Uncultured	0	0	0	0	0	0	0	0	0	0	0.000110889	0	0	0	0	0	0	0	0	0	0	0	0	0.000165426	0.000107817	0	0	0	0	0	0	0	0	0	0	0	0	0	0	0	0	0	0	0	0	0	0	0
OPU 429	New species	0	0	0	0	0	0	0	0	0	0	0	0	0	0	0	0	0	0	0	0	0	0	0	0	0	0	0	0	0	0	0	0	0	0	0	0	0	0	0	0	0	0	0	0	0.000532481	0	0	0
OPU 419	New species	0	0	0	0	0	0	0	0	0	0	0	0.000314895	0	0	0	0	0	0	0	0	0	0	0	0	0	0	0	0	0	0	0	0	0	0	0	0	0	0	0	0	0	0	0	0	0	0	0	0
OPU 367	New species	0	0	0	0	0	0	9.85804e-05	0	0	0	0.000110889	0	0	6.78012e-05	0.000111148	0	0	0	0	0	0	0	0	0	0	0	0	0	0	0	0	0	0	0	0	0	0	0	0	0	0	0	0	0	0	0	0	0
OPU 386	Known species	0	0	0	0	0	0	0	0	0	0	0	0	0	0	0	0	0	0	0	0	0	0	0	0.000165426	0	0	0	0	0	0	0	0	0	0	0	0	0	0	0	0	0	0	0	0	0	0	0	0
OPU 384	Known species	0	0	0	0	0	0	0	0	0	0	0	0	0	0	0	0	0	0	0	0	0	0	0	0.000330852	0	0	0	0	0	0	0	0	0	0	0	0	0	0	0	0	0	0	0	0	0	0	0	0
OPU 387	Known species	0	0	0.000300436	0	0	0	0	0	6.05364e-05	0	0	0	0	0	0	0	0	0	0	0	0	0	0	0	0.000107817	0	0	0	0	0	0	0	0	0	0	0	0	0	0	0	0	0	0	0	0	0	0	0
OPU 389	New species	0	0	0	0	0	0	0	0	0.000121073	0	0	0	0	0	0	0	0	0	0	0	0	0	0	0	0	0	0	0	0	0	0	0	0	0	0	0	0	0	0	0	0	0	0	0	0	0	0	0
OPU 411	New species	0	0	0	0	0	0	0	0	0	6.27353e-05	0	0	7.44602e-05	0	0	0	0	0	0	0	0	0	0	0.000165426	0	0	0	0	0	0	0	0	0	0	0	0	0	0	0	0	0	0	0	0	0	0	0	0
OPU 170	Uncultured	0	0	0	0	0	0	0	0	0	0	0	0	0	0	0	0	0	0	0	0	0	0	0	0	0	0	0	0	0	0	0	0	0	0	0	0	0	0	0	0	0	0	0	0	0	0.000218866	0	0
OPU 92	Higher taxa	0	0	0	0	0	0	0	0	0	0	0	0	0	0	0	0.000114784	0	0.000133905	0	0	0	0	0	0	0	0	0	8.52442e-05	0	0	0	0	0	0	0	0	0	0	0	0	0	0	0	0	0	0	0	0
OPU 542	Known species	0	0	0	0	0	0	0	0	0	0	0.000110889	0	0	0	0	0	0	0	0	0	0	0	0	0	0	0	0	0	0	0	0	0	0	0	0	0	0	0	0	0	0	0	0	0	0	0	0	0
OPU 536	Known species	0	0	0	0	0	0	0	0	0	0	0.000221779	0	0	0	0	0	0	0	0	0	0	0	0	0	0	0	0	0	0	0	0	0	0	0	0	0	0	0	0	0	0	0	0	0	0	0	0	0
OPU 579	Uncultured	0	0	0	0	0	0	0	0	0	0	0	0	0	0	0	0	0	0	0	0	0	0	0	0	0	0	0	0	0	0	0	0	0	0	0	0	0	0	0	0	0	0	0	0	0	0	0	0
OPU 42	Uncultured	0	0.000156519	0	0	0.000105507	0	0	0	0	0	0	0	0	0	0	0	0	0	0	0	0	0	0	0	0	0	0	0	0	0	0	0	0	0	0	0	0	0	0	0	0	0	0	0	0.000177494	0	0	0
OPU 10	Known species	0	0	0	0	0	0	0	0.000192493	0	0	0.000110889	0	0	0	0	0	0	0	0	0	0	0	0	0	0	0	0	0	0	0	0	0	0	0	0	0	0	0	0	0	0	0	0	0	0	0	0	0
OPU 17	New species	0	0	0	0	0	0	0	0	0	0	0	0	0	0	0	0	0	0	0	0	0	0	0	0	0	0	0	0	0	0	0	0	0	0	0	0	0	0	0	0	0	0.000262812	0	0	0	0	0	0
OPU 55	New species	0	0	0	0	0	0	0	0	0	0	0	0	0	0	0	0	0	0	0	0	0	0	0	0	0	0	0	0	0	0	0	0	0	0	0	0	0	0	0	0	0	0	0	0	0	0	0	0.000190985
OPU 58	New species	0	0	0	0	0	0	0	0	0	0	0	0	0	0	0	0	0	0	0	0	0	0	0	0	0	0	0	0	0	0	0	0	0	0	0	0	0	0	0	0	0	0	0	0	0	0	0	0
OPU 49	New species	0	0	0	0	0	0	0	0	0	0	0	0	0	0	0	0	0	0	0	0	0	0	0	0	0	0	0	0	0	0	0	0	0	0	0	0	0	0	0	0	0	0	0	0	0	0	0	0
OPU 497	New species	0	0	0	0	0	0	0	0	0	0	0.000221779	0	0	0	0	0	0	0	0	0	0	0	0	0	0.000107817	0	0	0	0	0	0	0	0	0	0	0	0	0	0	0	0	0	0	0	0	0	0	0
OPU 211	New species	0	0	0	0.000130124	0	0	0	0	0	0	0	0	0	0	0	0	0	0	0	0	0	0	0	0	0	0	0	0	0	0	0	0	0	0	0	0	0	0	0	0	0	0	0	0	0	0	0	0
OPU 210	New species	0	0	0	0	0	0	0	0	0	0	0.000332668	0	0	0	0	0	0	0	0	0	0	0	0	0	0	0	0	0	0	0	0	0	0	0	0	0	0	0	0	0	0	0	0	0	0	0	0	0
OPU 229	New species	0	0	0	0	0	0	0	0	0	0	0	0	0	0	0	0	0	0	0	0	0	0	0	0	0	0	0	0	0	0	0	0	0	0	0	0	0	0	0	0	0	0	0	0	0	0	0	0
OPU 219	New species	0	0	0	0	0	0	0	0.000192493	0	0	0	0	0	0	0	0	0	0	0	0	0	0	0	0	0	0	0	0	0	0	0	0	0	0	0	0	0	0	0	0.000106655	0	0	0	0	0	0	0	0
OPU 235	New species	0	0	0	0	0	0	0	0	0	0	0	0	0	0	0	0	0	0	0	0	0	0	0	0	0.000107817	0	0	0	0	0	0	0	0	0	0	0	0	0	0	0	0	0	0	0	0	0	0	0
OPU 240	New species	0	0	0	0	0	0	0	0	0	0	0.000110889	0	0	0	0	0	0	0	0	0	0.000110926	0	0	0	0	0	0	0	0	0	0	0	0	0	0	0	0	0	0	0	0	0	0	0	0	0	0	0
OPU 241	New species	0	0	0	0	0	0	0	0	0	0	0	0	0	0	0	0	0	0	0	0	0	0	0	0	0.000107817	0	0	0	0	0	0	0	0	0	0	0	0	0	0	0	0	0	0	0	0	0	0	0
OPU 759	New species	0	0	0	0	0	0	0	0	0	0	0	0	0	0	0	0	0	0	0	0	0	0	0	0	0	0	0	0	0	0	0	0	0	0	0	0	0	0	0	0	0	0	0	0	0	0	0	0
OPU 756	Known species	0	0	0	0	0	0	0	0	0	0	0.000110889	0	0	0	0	0	0	0	0.000101266	0	0	0	0	8.2713e-05	0	0	0	0	0	0	0	0	0	0	0	0	0	0	0	0	0	0	0	0	0	0	0	0
OPU 738	Higher taxa	0	0	0	0	0	0	0	0	0	0	0	0	0	0	0	0	0	0	0	0	0	0	0	0	0	0	0.000130565	0	0	0	0	0	0	0	0	0	0	0	0	0	0	0	0	0	0.000177494	0	0	0
OPU 721	Higher taxa	0	0	0	0	0	0	0	0	0	0	0	0	0	0	0	0	0	0	0	0	0	0	0	0	0	0	0	0	0.000113314	0	0	0	0	0	0	0	0	0	0	0	0	0	0	0	0	0	0	0
OPU 683	Higher taxa	0	0	0	0	0	0	0	0	0	0	0	0	0	0	0	0	0	0	0	6.9701e-05	0	0	0	0	0.000107817	0	0	0	0	0	0	9.41531e-05	0	0	0	0	0	0	0	0	0	0	0	0	0	0	0	0
OPU 648	New species	0	0	0	0	0	0	0	0	0	0	0	0	0	0	0	0	0	0	0	0	0	0	0	0	0.00032345	0	0	0	0	0	0	0	0	0	0	0	0	0	0	0	0	0	0	0	0	0	0	0
OPU 691	Higher taxa	0	0	0.000150218	0	0	0	0	0	0	0	0	0	0	0	0	0	0	0	0	0	0	0	0	0	0	0	0	0	0	0	0	0	0	0	0	0	0	0	0	0	0	0	0	0	0.000354988	0	0	0
OPU 620	Higher taxa	0	0	0	0	0	0	0	0	0	0	0.000110889	0	0	0	0	0	0	0	0	0	0	0.000105798	0	0	0	0	0	0	0	0	0	0	0	0	0	0	0	0	0	0	0	0	0	0	0	0	0	0
OPU 640	Uncultured	0	0	0	0	0	0	0	0	0	0	0	0	0	0	0	0	0	0	0	0	0	0	0	8.2713e-05	0	0	0	0	0	0	0	0	0	0	0	0	0	0	0	0	0	0	0	0	0	0	0	0
OPU 132	Uncultured	0	0	0	0	0	0	0	0	0	0	0	0	0	0	0	0	0	0	0	0	0	0	0	0	0	0	0	0	0	0	0	0	0	0	0	0	0	0	0	0	0	0	0	0	0	0	0	0
OPU 154	Uncultured	0	0	0	0	0	0	0	0	0	0	0	0	0	0	0	0	0	0	0	0	0	0	0	0	0	0	0	0	0	0	0	0	0	0	0	0	0	0	0	0	0	0	0	0	0	0	0	0
OPU 660	Uncultured	0	0	0	0	0	0	0	0	0	0	0	0	0	0	0	0	0	0	0	0	0	0	0	0	0	0	0	0	0	0	0	0	0	0	0	0	0	0	0	0	0	0	0	0	0	0	0	0
OPU 728	Uncultured	0	0	0	0	0	0.000158655	0	0	0	0	0	0	0	0	0	0	0	0	0	0	0	0	0	0	0	0	0	0	0	0	0	0	0	0	0	0	0	0	0	0	0	0	0	0	0	0	0	0
OPU 735	Uncultured	0	0	0	0	0	0.000317309	0	0	0	0	0	0	0	0	0	0	0	0	0	0	0	0	0	0	0	0	0	0	0	0	0	0	0	0	0	0	0	0	0	0	0	0	0	0	0	0	0	0
OPU 270	New species	0	0	0	0	0	0	0	0	0	0	0	0	0	0	0	0	0	0	0	0	0	0	0	8.2713e-05	0	0	0	0	0	0	0	0	0	0	0	0	0	0	0	0	0	0	0	0	0	0	0	0
OPU 105	Higher taxa	0	0.000156519	0	0	0	0	0	0	0	0	0	0	0	6.78012e-05	0	0	0	0.000133905	0	0	0	0	0	0	0	0	0	0	0	0	0	0	0	0	0	0	0	0	0	0	0	0	0	0	0	0	0	0
OPU 321	New species	0	0	0	0	0	0	0	0	0	0	0	0	0	6.78012e-05	0	0	0	0	0	0	0	0	0	0	0	0	0	0	0	0	0	0	0	0	0	0	0	0	0	0	0	0	0	0	0	0	0	0
OPU 313	New species	0	0	0	0	0	0	0	0	0	0	0.000221779	0	0	0	0	0	0	0	0	0	0	0	0	0	0	0	0	8.52442e-05	0	0	0	0	0	0	0	0	0	0	0	0	0	0	0	0	0	0	0	0
OPU 331	New species	0	0	0	0	0	0	0	0	0	0	0.000110889	0	0	0	0	0	0	0	0	0	0	0	0	0	0	0	0	0	0	0	0	0	0	0	0	0	0	0	0	0	0	0	0	0	0	0	0	0
OPU 351	New species	0	0	0	0	0	0	0	0	0	0	0.000110889	0	0	0	0	0	0	0	0	0	0	0	0	0	0	0	0	0	0	0	0	0	0	0	0	0	0	0	0	0	0	0	0	0	0	0	0	0
OPU 355	Higher taxa	0	0	0	0	0	0	0	0	0	0	0.000110889	0	7.44602e-05	0	0	0	0	0	0	6.9701e-05	0	0	0	0	0	0	0	0	0	0	0	0	0	0	0	0	0	0	0	0	0	0	0	0	0	0	0	0
OPU 428	New species	0	0	0	0	0	0	0	0	0	0	0	0	0	0	0	0	0	0	0	0	0	0	0	0	0	0	0	0	0	0	0	0	0	0	0	0	0	0	0	0	0	0	0	0	0	0	0	0
OPU 451	Known species	0	0	0	0	0	0	0	0	0	0	0	0	0	0	0	0	0	0	0	0	0	0	0	0	0	0	0	0	0	0	0	0	0	0	0	0	0	0	0	0	0	0	0	0	0	0	0	0
OPU 446	Known species	0	0	0	0	0	0	0	0	0	0	0	0	0	6.78012e-05	0	0	0	0	0.000101266	0	0	0	0	0	0	0	0	0	0	0	0	0	0	0	0	0	0	0	0	0	0	0	0	0	0	0	0	0
OPU 421	New species	0	0	0	0	0	0	0	0	0	0	0	0	0	0	0	0	0	0	0	0	0	0	0	0	0	0	0	0	0	0	0	0	0	0	0	0	0	0	0	0	0	0	0	0	0	0	0	0
OPU 432	New species	0	0	0	0	0	0	0	0	0	0	0	0	0	0	0	0	0	0	0	0	0	0	0	0	0	0	0	0	0	0	0	0	0	0	0	0	0	0	0	0	0	0	0	0	0	0	0	0
OPU 477	New species	0	0	0	0	0	0	0	0	0	0	0	0	0	0	0	0	0	0	0	0	0	0	0	0	0	0	0	0	0	0	0	0	0	0	0	0	0	0	0	0	0	0	0	0	0	0	0	0
OPU 379	New species	0	0	0	0	0	0	0	0	6.05364e-05	0	0	0	0	0	0	0	0	0	0	0	0	0	0	0	0	0	0	0	0	0	0	0	0	0	0	0	0	0	0	0	0	0	0	0	0	0	0	0
OPU 359	Higher taxa	0	0	0	0	0	0	0	0	0	6.27353e-05	0	0	0	0	0	0	0	0	0	0	0	0	0	0	0	0	0	0	0	0	0	0	0	0	0	0	0	0	0	0	0	0	0	0	0.000177494	0	0	0
OPU 358	Known species	0	0	0	0	0	0	9.85804e-05	0	6.05364e-05	0	0	0	0	0	0	0	0	0	0	0	0	0	0	8.2713e-05	0	0	0	0	0	0	0	0	0	0	0	0	0	0	0	0	0	0	0	0	0	0	0	0
OPU 396	Known species	0	0	0	0	0	0	0	0	0	0	0	0	0	6.78012e-05	0	0	0	0	0	0	0	0	0	0	0	0	0	0	0	0	0	0	0	0	0	0	0.000120934	0	0	0	0	0	0	0	0	0	0	0
OPU 397	New species	0	0	0	0	0	0	0	0	0	0	0	0	0	0	0	0	0	0	0	0	0	0	0	0	0	0	0	0	0	0	0	0	0	0	0	0	0	0	0	0	0	0	0	0	0	0	0	0
OPU 414	Higher taxa	0	0	0	0	0	0	0	0	0	0	0	0	0	0	0	0	0	0	0	0	0	0	0	0	0	0	0	0	0	0	0	0	0	0	0	0	0	0	0	0	0	0	0	0	0	0	0	0
OPU 568	Higher taxa	0	0	0	0	0	0	0	0	0	0	0	0	0	0	0	0	0	0	0	0	0	0	0	0	0	0	0	0	0	0	0	0	0	0	0	0	0	0	0	0	0	0	0	0	0	0	0	0
OPU 543	Known species	0	0	0	0	0	0	0	0	0	0	0	0	0	0	0	0	0	0	0	0	0.000110926	0	0	8.2713e-05	0	0	0	0	0	0	0	0	0	0	0	0	0	0	0	0	0	0	0	0	0	0	0	0
OPU 547	Known species	0	0	0	0	0	0	0	0	0	0	0	0	0	0	0	0	0	0	0	0	0	0	0	0	0	0	0	0	0	0	0	0	0	0	0	0	0	0	0	0	0.000164799	0	0	0	0	0	0	0
OPU 546	New species	0	0	0	0	0	0	0	0	0	0	0	0	0	0	0	0	0	0	0	0	0	0	0	8.2713e-05	0.000107817	0	0	0	0	0	0	0	0	0	0	0	0	0	0	0	0	0	0	0	0	0	0	0
OPU 550	New species	0	0	0	0	0	0	0	0	0	0	0	0	0	0	0	0	0	0	0	0	0	0	0	0	0.000215633	0	0	0	0	0	0	0	0	0	0	0	0	0	0	0	0	0	0	0	0	0	0	0
OPU 555	Known species	0	0	0	0	0	0	0	0	6.05364e-05	0	0	0	0	0	0	0	0	0	0.000101266	0	0	0	0	0	0	0	0	0	0	0	0	0	0	0	0	0	0	0	0	0	0	0	0	0	0	0	0	0
OPU 551	New species	0	0	0	0	0	0	0	0	0	0	0	0	0	0	0	0	0	0	0	6.9701e-05	0	0	0	0	0	0	0	0	0	0	0	0	0	0	0	0	0	0	0	0.000106655	0	0	0	0	0	0	0	0
OPU 523	New species	0	0	0	0	0	0	0	0	0	0	0.000110889	0	0	0	0	0	0	0	0	0	0	0	0	0	0	0	0	8.52442e-05	0	0	0	0	0	0	0	0	0	0	0	0	0	0	0	0	0	0	0	0
OPU 528	New species	0	0	0	0	0	0	0	0	0	0	0	0	0	0	0	0	0	0	0	6.9701e-05	0	0.000105798	0	0	0	0	0	0	0	0	0	0	0	0	0	0	0	0	0	0	0	0	0	0	0	0	0	0
OPU 525	New species	0	0	0	0	0	0	0	0	0	0	0	0	0	0	0	0	0	0	0	0	0	0	0	0	0	0	0	0	0	0	0	0	0	0	0	0	0	0	0	0	0	0	0	0	0	0	0	0
OPU 520	New species	0	0	0	0	0	0	0	0	0	0	0	0	0	0	0	0.000114784	0	0	0	0	0	0	0	0	0	0	0	0	0	0	0	0	0	0	0	0	0	0	0	0	0	0	0	0	0	0	0	0
OPU 577	Higher taxa	0	0	0	0	0	0	0	0	0	0	0	0	0	0	0	0	0	0	0	0	0	0	0	0	0	0	0	0	0	0	0	9.41531e-05	0	0	0	0	0	0	0	0	0	0	0	0	0	0	0	0
OPU 576	New species	0	0	0	0	0	0	0	0	0	0	0	0	0	0	0	0	0	0	0	0	0	0	0	0	0	0	0	0	0	0	0	0	0	0	0	0	0	0	0	0	0	0	0	0	0.000354988	0	0	0
OPU 39	Known species	0	0	0	0	0	0	0	0	0	0	0.000221779	0	0	0	0	0	0	0	0	0	0	0	0	0	0	0	0	0	0	0	0	0	0	0	0	0	0	0	0	0	0	0	0	0	0	0	0	0
OPU 38	Known species	0	0	0	0	0	0	0	0	0	0	0	0	0	0	0	0	0	0	0	0	0	0	0	8.2713e-05	0	0	0	0	0	0	0	0	0	0	0	0	0	0	0	0	0	0	0	0	0	0	0	0
OPU 7	Known species	0	0	0	0	0	0	0	0	0	0	0	0	0	0	0	0	0	0	0	0	0	0	0	0	0	0	0	0	0	0	0	0	0	0	0	0	0	0	0	0	0	0	0	0	0	0	0	0
OPU 16	New species	0	0	0	0	0	0	0	0	0	0	0	0	0	0	0	0	0	0	0	0	0	0	0	0.000165426	0	0	0	0	0	0	0	0	0	0	0	0	0	0	0	0	0	0	0	0	0	0	0	0
OPU 5	Known species	0	0	0	0	0	0	0	0	0	0	0	0	0	0	0	0	0	0	0	0	0	0	0	0	0	0	0	0	0	0	0	0	0	0	0	0	0	0	0	0	0	0	0	0	0	0	0	0
OPU 46	Uncultured	0.00010176	0	0	0.000130124	0	0	0	0	0	0	0	0	0	0	0	0	0	0	0	0	0	0	0	0	0	0	0	0	0	0	0	0	0	0	0	0	0	0	0	0	0	0	0	0	0	0	0	0
OPU 71	New species	0	0	0	0	0	0	0	0	0	0	0	0	0	0	0	0	0	0	0	0	0	0	0	0	0	0	0	8.52442e-05	0	0	0	0	0	0	0	0	0	0	0	0	0	0	0	0	0	0	0	0
OPU 60	New species	0	0	0	0	0	0	0	0	0	0	0	0	0	0	0	0	0	0	0	0	0	0	0	0.000165426	0	0	0	0	0	0	0	0	0	0	0	0	0	0	0	0	0	0	0	0	0	0	0	0
OPU 48	Known species	0	0	0	0	0	0	0	0	0	0	0	0	0	0	0	0	0	0	0	0	0	0	0	0	0	0	0	0	0	0	0	0	0	0	0	0	0	0	0	0	0	0	0	0	0	0	0	0
OPU 76	New species	0	0	0	0	0	0	0	0	0	0	0	0	0	0	0	0	0	0	0	0	0	0	0	0	0	0	0	0	0	0	0	0	0	0	0	0	0	0	0	0	0	0	0	0	0	0	0	0
OPU 81	Known species	0	0	0	0	0	0	0	0	0	0	0	0	0	0	0	0	0	0	0	0	0	0	0	0	0	0	0	0	0	0	0	0	0	0	0	0	0	0	0	0	0	0.000262812	0	0	0	0	0	0
OPU 85	Uncultured	0	0	0	0	0	0	0	0	0	0	0.000110889	0	0	0	0	0	0	0	0	0	0	0	0	0	0	0	0	0	0	0	0	0	0	0	0	0	0	0	0	0	0	0	0	0	0	0	0	0
OPU 488	Higher taxa	0	0	0	0	0	0	0	0	0	0	0	0	0	0	0	0	0	0	0	0	0	0	0.00027049	8.2713e-05	0	0	0	0	0	0	0	0	0	0	0	0	0	0	0	0	0	0	0	0	0	0	0	0
OPU 707	Uncultured	0	0	0	0	0	0	0	0	0	0	0	0	0	0	0	0	0	0.000133905	0	0	0	0	0	0	0	0	0	0	0	0	0	0	0	0	0	0	0	0	0	0	0	0	0	0	0	0	0	0
OPU 205	Higher taxa	0	0	0	0	0	0	0	0	0	0	0	0	0	0	0	0	0	0	0	0	0	0	0	0	0	0	0	0	0	0	0	0	0	0	0	0	0	0	0	0	0	0	0	0	0	0	0	0
OPU 214	Known species	0	0	0	0	0	0	0	0	0	0	0	0	0	0	0	0	0	0	0	0	0	0	0	0	0.000107817	0	0	0	0	0	0	0	0	0	0	0	0	0	0	0	0	0	0	0	0	0	0	0
OPU 201	New species	0	0	0	0	0	0	0	0	0	0	0	0	0	0	0	0	0	0	0	0	0	0	0	0	0	0	0	0	0	0	0	0	0	0	0	0	0	0	0	0	0	0	0	0	0	0	0	0
OPU 220	New species	0	0	0	0	0	0	0	0	0	0	0.000110889	0	0	0	0	0	0	0	0	0	0	0	0	0	0	0	0	0	0	0	0	0	0	0	0	0	0	0	0	0.000106655	0	0	0	0	0	0	0	0
OPU 216	Known species	0	0	0	0	0	0	0	0	0	0	0.000110889	0	0	0	0	0	0	0	0	0	0	0	0	0	0	0	0	0	0	0	0	0	0	0	0	0	0	0	0	0	0	0	0	0	0	0	0	0
OPU 232	Known species	0	0	0	0	0	0	0	0	0	0	0	0	0	0	0	0	0	0	0	0	0	0	0	0	0	0	0	0	0	0	0.000114416	0	0	0	0	0	0	0	0	0	0	0	0	0	0	0	0	0
OPU 742	New species	0	0	0	0	0	0	0	0	0	0	0	0	0	0	0	0	0	0	0	0	0	0	0	0	0	0	0	0	0	0	0	0	0	0	0	0	0	0	0	0	0	0	0	0	0	0	0	0
OPU 740	New species	0	0	0	0	0	0	0	0	0	0	0	0	0	0	0	0	0	0	0	0	0	0	0	0	0	0	0	0	0	0	0	0	0	0.000413223	0	0	0	0	0	0	0	0	0	0	0	0	0	0
OPU 710	New species	0	0.000156519	0	0	0	0	0	0	0	0	0	0	0	0	0	0	0	0	0	0	0	0	0	0	0	0	0	0	0	0	0	0	0	0	0	0	0	0	0	0	0	0	0	0	0	0	0	0
OPU 627	Uncultured	0	0	0	0	0	0	0	0	0	0	0	0	0	0	0	0	0	0	0	0	0	0	0	0	0	0	0	0	0	0	0	0	0	0	0	0	0	0	0	0	0	0	0	0	0	0	0	0
OPU 750	Uncultured	0	0	0	0	0	0	0	0	0	6.27353e-05	0	0	0	0	0	0	0	0	0	0	0	0	0	0	0	0	0.000130565	0	0	0	0	0	0	0	0	0	0	0	0	0	0	0	0	0	0	0	0	0
OPU 157	Uncultured	0	0	0	0	0	0	0	0	0	0	0	0	0	0	0	0	0	0	0	0	0	0	0	0	0	0	0	0	0	0	0	0	0	0	0	0	0	0	0	0	0	0	0	0	0	0	0.000266951	0
OPU 595	Uncultured	0	0	0	0	0	0	0	0	0	0	0	0	0	0	0	0	0	0	0	0	0	0	0	0	0	0	0	0	0	0	0	9.41531e-05	0	0	0	0	0	0	0	0	0	0	0	0	0	0	0	0
OPU 137	Uncultured	0	0	0	0	0	0	0	0	0	0	0	0	0	0	0	0	0	0	0	0	0	0	0	0	0	0	0	0	0	0	0	0	0	0	0	0	0	0	0	0	0	0	0	0	0	0	0	0
OPU 140	Uncultured	0	0	0	0	0	0	0	0	0	0	0	0	0	0	0	0	0	0	0	0	0	0	0	0	0	0	0	0	0	0	0	0	0	0	0	0	0	0	0	0	0	0	0	0	0	0	0	0
OPU 156	Uncultured	0	0	0	0	0	0	0	0	0	0	0	0	0	0	0	0	0	0	0	0	0	0	0	0	0	0	0	0	0	0	0	0	0	0	0	0	0	0	0	0	0	0	0	0	0	0.000218866	0	0
OPU 475	Uncultured	0	0	0	0	0	0	0	0	0	0	0	0	0	0	0	0	0	0	0	0	0	0	0	0	0	0	0	0	0	0	0	0	0	0	0	0	0	0	0	0	0	0	0	0	0	0	0	0
OPU 730	Uncultured	0	0	0	0	0	0	0	0	0	0	0	0	0	0	0	0	0	0	0	0	0	0	0	0	0	0	0	0	0	0	0	0	0	0	0	0	0	0	0	0	0	0	0	0	0	0	0	0
OPU 271	Known species	0	0	0	0	0	0	0	0	0	0	0.000110889	0	0	0	0	0	0	0	0	0	0	0	0	0	0.000107817	0	0	0	0	0	0	0	0	0	0	0	0	0	0	0	0	0	0	0	0	0	0	0
OPU 272	New species	0	0	0	0	0	0	0	0	0	0	0	0	0	0	0	0	0	0	0	0	0	0.000105798	0	8.2713e-05	0	0	0	0	0	0	0	0	0	0	0	0	0	0	0	0	0	0	0	0	0	0	0	0
OPU 472	New species	0	0	0	0	0	0	0	0	0	0	0	0	0	0	0	0	0	0	0	0	0	0	0	0	0	0	0	0	0	0	0	0	0	0	0	0	0	0	0	0	0	0	0	0	0.000177494	0	0	0
OPU 90	New species	0	0	0	0	0	0	0	0	0	0	0	0	0	0	0	0	0	0	0	0	0	0	0	0	0	0	0	0	0	0	0	0	0	0	0	0	0	0	0	0	0	0	0	0	0	0	0	0
OPU 104	Uncultured	0	0	0	0	0	0	0	0	0	0	0	0	0	0	0	0	0.0001554	0	0	0	0	0	0	0	0	0	0	0	0	0	0	0	0	0	0	0	0	0	0	0	0	0	0	0	0	0	0	0
OPU 311	New species	0	0	0	0	0	0	0	0	0	0	0	0	0	0	0	0	0	0	0	0	0	0	0	0	0	0	0	0	0	0	0	0	0	0	0	0	0	0	0	0	0	0	0	0	0	0	0	0
OPU 312	New species	0	0	0	0	0	0	0	0	0	0	0.000110889	0	0	0	0	0	0	0	0	0	0	0	0	0	0.000107817	0	0	0	0	0	0	0	0	0	0	0	0	0	0	0	0	0	0	0	0	0	0	0
OPU 295	Higher taxa	0	0	0	0	0	0	0	0	0	0	0	0	0	0	0	0	0	0	0	0	0	0.000105798	0	0	0	0	0	0	0	0	0	0	0	0	0.000211999	0	0	0	0	0	0	0	0	0	0	0	0	0
OPU 298	New species	0	0	0	0	0	0	0	0	0	0	0	0	0	0	0	0	0	0	0	6.9701e-05	0	0	0	0	0	0	0	0	0	0	0	0	0	0	0	0	0	0	0	0	0	0	0	0	0	0	0	0
OPU 302	New species	0	0	0	0	0	0	0	0	0	0	0	0	0	0	0	0	0	0	0	0	0	0	0	0	0	0	0	0	0.000113314	0	0	0	0	0	0	0	0	0	0	0	0	0	0	0	0	0	0	0
OPU 329	Higher taxa	0	0	0	0	0	0	0	0	0	0	0	0	0	0	0	0	0	0	0	0	0	0	0	0	0	0	0	0	0	0	0	0	0	0	0	0	0	0	0	0	0	0	0	0	0	0	0	0
OPU 333	Known species	0	0	0	0	0	0	0	0	0	0	0	0	0	0	0	0	0	0	0	0	0	0.000105798	0	0	0	0	0	8.52442e-05	0	0	0	0	0	0	0	0	0	0	0	0	0	0	0	0	0	0	0	0
OPU 335	New species	0	0	0	0	0	0	0	0	0	0	0	0.000104965	0	0	0	0	0	0	0	0	0	0	0	0	0	0	0	8.52442e-05	0	0	0	0	0	0	0	0	0	0	0	0	0	0	0	0	0	0	0	0
OPU 343	Higher taxa	0	0	0	0	0	0	0	0	0	0	0.000110889	0	0	0	0	0	0	0	0	0	0	0	0	0	0	0	0	0	0	0	0	0	0	0	0.000211999	0	0	0	0	0	0	0	0	0	0	0	0	0
OPU 341	New species	0	0	0.000150218	0	0	0	0	0	0	0	0	0	0	0	0	0	0	0	0	0	0	0	0	0	0	0	0	0	0	0	0	0	0	0	0	0	0	0	0	0	0	0	0	0	0	0	0	0
OPU 339	New species	0	0	0	0	0	0	0	0	0	0	0	0	0	0	0	0	0	0	0	0	0	0	0	0	0	0	0	0	0	0	0	0	0	0	0	0	0	0	0	0	0	0	0	0	0.000354988	0	0	0
OPU 340	Known species	0	0	0	0	0	0	0	0	0	0	0	0	0	0	0.000111148	0	0	0	0	0	0	0	0	0	0	0	0	0	0	0	0	0	0	0	0	0	0	0	0	0	0	0	0	0	0	0	0	0
OPU 457	Higher taxa	0	0	0	0	0	0	0	0	0	0	0	0.000104965	0	0	0	0	0	0	0	0	0	0	0	0	0	0	0	0	0	0	0	0	0	0	0	0	0	0	0	0	0	0	0	0	0	0	0	0
OPU 445	Known species	0	0	0	0	0	0	0	0	0	0	0	0	0	0	0	0	0	0	0	0	0	0	0	0	0	0	0	0	0	0	0	0	0	0	0	0	0	0	0	0	0	0	0	0	0.000354988	0	0	0
OPU 443	New species	0	0	0	0	0	0	0	0	0	0	0	0	7.44602e-05	0	0	0	0	0	0	0	0	0	0	0	0	0	0	0	0	0	0	0	0	0	0	0	0	0	0	0	0	0	0	0	0	0	0	0
OPU 449	New species	0	0	0	0	0	0	0	0	0	0	0.000221779	0	0	0	0	0	0	0	0	0	0	0	0	0	0	0	0	0	0	0	0	0	0	0	0	0	0	0	0	0	0	0	0	0	0	0	0	0
OPU 440	New species	0	0	0	0	0	0	0	0	0	0	0.000110889	0	0	0	0	0	0	0	0	0	0	0	0	0	0	0	0	0	0	0	0	0	0	0	0	0	0	0	0	0	0	0	0	0	0	0	0	0
OPU 438	Known species	0	0	0	0	0	0	0	0	0	0	0	0	0	0	0	0	0	0	0	0	0	0	0	0	0	0	0	0	0	0	0	0	0	0	0	0	0	0	0	0	0	0	0	0	0	0	0	0
OPU 434	Known species	0	0	0	0	0	0	0	0	0	0	0	0	0	0	0	0	0	0	0	0	0	0	0	0	0	0	0	0	0	0	0	0	0	0	0	0	0	0	0	0	0	0	0	0	0	0	0	0
OPU 431	New species	0	0	0	0	0	0	0	0	0	0	0	0	0	0	0	0	0	0	0	0	0	0	0	0	0	0	0	0	0	0	0	0	0	0	0	0	0	0	0	0	0	0	0	0	0	0	0	0
OPU 468	Higher taxa	0	0	0	0	0	0	0	0	0	0	0	0	0	0	0	0	0	0	0	0	0	0	0	0	0	0	0	0	0	0	0	0	0	0	0	0	0	0	0	0	0	0	0	0	0	0	0	0
OPU 467	Higher taxa	0	0	0	0	0	0	0	0	0	0	0	0	0	0	0	0	0	0	0	0	0.000110926	0	0	0	0	0	0	0	0	0	0	0	0	0	0	0	0	0	0	0	0	0	0	0	0	0	0	0
OPU 381	Known species	0	0	0	0	0	0	0	0	0	0	0	0.00020993	0	0	0	0	0	0	0	0	0	0	0	0	0	0	0	0	0	0	0	0	0	0	0	0	0	0	0	0	0	0	0	0	0	0	0	0
OPU 403	New species	0	0	0	0	0	0	0	0	0	0	0	0.00020993	0	0	0	0	0	0	0	0	0	0	0	0	0	0	0	0	0	0	0	0	0	0	0	0	0	0	0	0	0	0	0	0	0	0	0	0
OPU 363	New species	0.000203521	0	0	0	0	0	0	0	0	0	0	0	0	0	0	0	0	0	0	0	0	0	0	0	0	0	0	0	0	0	0	0	0	0	0	0	0	0	0	0	0	0	0	0	0	0	0	0
OPU 417	New species	0	0	0	0	0	0	0	0	0	0	0	0	0	0	0	0	0	0	0	0	0	0.000105798	0	0	0	0	0	0	0	0	0	0	0	0	0	0	0	0	0	0	0	0	0	0	0	0	0	0
OPU 406	New species	0	0	0	0	0	0	0	0	0	0	0	0.000104965	0	0	0	0	0	0	0	0	0	0	0	0	0	0	0	0	0	0	0	0	0	0	0	0	0	0	0	0	0	0	0	0	0	0	0	0
OPU 382	Known species	0	0	0	0	0	0	0	0	0	0	0	0	0	0	0	0	0	0	0	0	0	0	0	0	0	0	0	0	0	0	0	0	0	0	0	0	0	0	0	0.000106655	0	0	0	0	0	0	0	0
OPU 391	Known species	0	0	0	0	0	0	0	0	0	0	0	0	0	0	0	0	0	0	0	0	0	0	0	0	0	0	0	0	0	0	0	0	0	0	0	0	0	0	0.000118147	0	0	0	0	0	0	0	0	0
OPU 586	Higher taxa	0	0	0	0	0	0	0	0	0	0	0	0	0	0	0	0	0	0	0	0	0	0	0	0	0	0	0	0	0	0	0	0	0	0	0	0	0	0	0	0	0	0	0	0	0	0	0	0
OPU 482	Higher taxa	0	0	0	0	0	0	0	0	0	0	0	0	0	0	0	0	0	0	0	0	0	0	0	0	0	0	0	8.52442e-05	0	0	0	0	0	0	0	0	0	0	0	0	0	0	0	0	0	0	0	0
OPU 567	Higher taxa	0	0	0	0	0	0	0	0	0	0	0	0	0	0	0	0	0	0	0	0	0	0	0	0	0	0	0	0	0	0	0	0	0	0	0	0	0	0	0	0	0	0	0	0	0	0	0	0
OPU 539	Known species	0	0	0	0	0	0	0	0	0	0	0	0	0	0	0	0	0	0	0	0	0	0	0	0	0	0	0	0	0	0	0	0	0	0	0	0.000119674	0	0	0	0	0	0	0	0	0	0	0	0
OPU 538	New species	0	0	0	0	0	0	0	0	0	0	0	0	0	0	0	0	0	0	0	0	0	0	0	0	0	0	0	0	0	0	0	0	0	0	0	0	0	0	0	0	0	0	0	0	0	0	0	0
OPU 544	New species	0	0	0	0	0	0	0	0	0	0	0.000110889	0	0	0	0	0	0	0	0	0	0	0	0	0	0	0	0	0	0	0	0	0	0	0	0	0	0	0	0	0	0	0	0	0	0	0	0	0
OPU 549	New species	0	0	0	0	0	0	0	0	0	0	0	0	0	0	0	0.000114784	0	0	0	0	0	0	0	0	0	0	0	0	0	0	0	0	0	0	0	0	0	0	0	0	0	0	0	0	0	0	0	0
OPU 537	Known species	0	0	0	0	0	0	0	0	0	0	0	0	0	0	0	0	0	0	0	0	0	0	0	0	0	0	0	0	0	0	0	0	0	0	0	0	0	0	0	0	0	0	0	0	0	0	0	0
OPU 556	New species	0	0	0	0	0	0	0	0	0	0	0.000110889	0	0	0	0	0	0	0	0	0	0	0	0	0	0	0	0	0	0	0	0	0	0	0	0	0	0	0	0	0	0	0	0	0	0	0	0	0
OPU 554	New species	0	0	0	0	0	0	0	0	0	0	0	0	0	0	0	0	0	0	0	0	0	0	0	8.2713e-05	0	0	0	0	0	0	0	0	0	0	0	0	0	0	0	0	0	0	0	0	0	0	0	0
OPU 563	Known species	0	0	0	0	0	0	0	0	0	0	0.000110889	0	0	0	0	0	0	0	0	0	0	0	0	0	0	0	0	0	0	0	0	0	0	0	0	0	0	0	0	0	0	0	0	0	0	0	0	0
OPU 518	New species	0	0	0	0	0	0	0	0.000192493	0	0	0	0	0	0	0	0	0	0	0	0	0	0	0	0	0	0	0	0	0	0	0	0	0	0	0	0	0	0	0	0	0	0	0	0	0	0	0	0
OPU 534	New species	0	0	0	0	0	0	0	0	0	0	0	0	0	0	0	0	0	0	0	0	0	0	0	0	0	0	0	0	0	0	0	0	0	0	0	0	0	0	0	0	0	0	0	0	0	0	0	0
OPU 517	New species	0	0	0	0	0	0	0	0	0	0	0	0	0	0	0	0	0	0	0	0	0	0	0	0	0	0	0	0	0.000113314	0	0	0	0	0	0	0	0	0	0	0	0	0	0	0	0	0	0	0
OPU 524	New species	0	0	0	0	0	0	0	0	0	0	0	0	0	0	0	0	0	0	0	0	0	0	0	0	0	0	0	0	0	0	0	0	0	0	0	0	0	0	0	0	0	0	0	0	0	0	0	0
OPU 533	Known species	0	0	0	0	0	0	0	0	0	0	0	0	0	0	0	0	0	0	0	0	0	0	0	0	0	0	0	0	0	0	0	0	0	0	0	0	0	0	0	0	0	0	0	0	0	0	0	0
OPU 519	Known species	0	0	0	0	0	0	0	0	0	0	0	0	0	0	0	0.000114784	0	0	0	0	0	0	0	0	0	0	0	0	0	0	0	0	0	0	0	0	0	0	0	0	0	0	0	0	0	0	0	0
OPU 521	New species	0	0	0	0	0	0	0	0	0	0	0	0	7.44602e-05	0	0	0	0	0	0	0	0	0	0	0	0	0	0	0	0	0	0	0	0	0	0	0	0	0	0	0	0	0	0	0	0	0	0	0
OPU 522	New species	0	0	0	0	0	0	0	0	0	0	0	0	0	0	0	0.000114784	0	0	0	0	0	0	0	0	0	0	0	0	0	0	0	0	0	0	0	0	0	0	0	0	0	0	0	0	0	0	0	0
OPU 526	Known species	0	0	0	0	0	0	0	0	0	0	0	0	0	0	0	0	0	0	0	0	0	0	0	0	0	0	0	0	0	0	0	0	0	0	0	0	0	0	0	0	0	0	0	0	0	0	0	0
OPU 530	Known species	0	0	0	0	0	0	0	0	0	0	0.000110889	0	0	0	0	0	0	0	0	0	0	0	0	0	0	0	0	0	0	0	0	0	0	0	0	0	0	0	0	0	0	0	0	0	0	0	0	0
OPU 529	New species	0	0	0	0	0	0	0	0	0	0	0	0	0	0	0	0	0	0.000133905	0	0	0	0	0	0	0	0	0	0	0	0	0	0	0	0	0	0	0	0	0	0	0	0	0	0	0	0	0	0
OPU 531	Known species	0	0	0	0	0	0	0	0	0	0	0	0	0	0	0	0	0	0	0	0	0	0	0	0	0	0	0	0	0	0	0	0	0	0	0	0	0	0	0	0	0	0	0	0	0	0	0	0
OPU 532	New species	0	0	0	0	0	0	0	0	0	0	0	0	0	0	0	0	0	0	0	0	0	0	0	0	0	0	0	0	0	0	0	0	0	0	0	0	0	0	0	0	0	0	0	0	0	0	0	0
OPU 500	Known species	0	0	0	0	0	0	0	0	0	0	0	0	0	0	0	0	0	0	0	0	0	0	0	0	0	0	0	0	0	0	0	0	0	0	0	0	0	0	0	0	0	0	0	0	0	0	0	0
OPU 499	Known species	0	0	0	0	0	0	0	0	0	0	0	0	0	0	0	0	0	0	0	0	0	0	0	0	0	0	0	0	0	0	0	0	0	0	0	0	0	0	0	0	0	0	0	0	0	0	0	0
OPU 516	New species	0	0	0	0	0	0.000158655	0	0	0	0	0	0	0	0	0	0	0	0	0	0	0	0	0	0	0	0	0	0	0	0	0	0	0	0	0	0	0	0	0	0	0	0	0	0	0	0	0	0
OPU 506	Known species	0	0	0	0	0	0	0	0	0	0	0	0	0	0	0	0	0	0	0	0	0	0	0	0	0	0	0	0	0	0	0	0	0	0	0.000211999	0	0	0	0	0	0	0	0	0	0	0	0	0
OPU 507	Known species	0	0	0	0	0	0	0	0	0	0	0	0	0	0	0	0	0	0	0	0	0	0	0	0	0	0	0	0	0	0	0	0	0	0	0	0	0	0	0	0	0	0	0	0	0	0	0	0
OPU 508	Known species	0	0	0	0	0	0	0	0	0	0	0	0	0	0	0	0	0	0	0	0	0	0	0	0	0	0	0	0	0	0	0	0	0	0	0	0	0	0	0	0	0	0	0	0	0	0	0	0
OPU 502	Known species	0.00010176	0	0	0	0	0	0	0	0	0	0	0	0	0	0	0	0	0	0	0	0	0	0	0	0	0	0	0	0	0	0	0	0	0	0	0	0	0	0	0	0	0	0	0	0	0	0	0
OPU 503	Known species	0	0	0	0	0	0	0	0	0	0	0	0	0	0	0	0	0	0	0	0	0	0	0	0	0	0	0	0	0	0	0	0	0	0	0	0	0	0	0	0	0	0	0	0	0	0	0	0
OPU 514	Known species	0	0	0	0	0	0	0	0	0	0	0	0	0	0	0	0	0	0	0	0	0	0	0	0	0	0	0	0	0	0	0	0	0	0	0	0	0	0	0	0	0	0	0	0	0.000177494	0	0	0
OPU 510	Known species	0	0	0	0	0	0	0	0	0	0	0	0	0	0	0	0	0	0	0	0	0	0	0	0	0	0	0	0	0	0	0	0	0	0.000206612	0	0	0	0	0	0	0	0	0	0	0	0	0	0
OPU 535	Uncultured	0	0	0	0	0	0	0	0	0	0	0	0	0	0	0	0	0	0	0	0	0	0	0	0	0	0	0	0	0	0	0	0	0	0	0	0	0	0	0	0	0	0	0	0	0	0	0	0
OPU 561	New species	0	0	0	0	0	0	0	0	0	0	0	0	0	0	0	0	0	0	0	0	0	0	0	0	0	0	0	0	0	0	0	0	0	0	0	0	0	0	0	0	0	0	0	0	0	0	0	0
OPU 559	Known species	0	0	0	0	0	0	0	0	0	0	0	0	0	0	0	0	0	0	0	0	0	0	0	0	0	0	0	0	0	0	0	0	0	0	0	0	0	0	0	0	0	0	0	0	0	0	0	0
OPU 558	Known species	0	0	0	0	0	0	0	0	0	0	0	0	0	0	0	0	0	0	0	0	0	0	0	0	0	0	0	0	0	0	0	0	0	0	0	0	0	0	0	0	0	0	0	0	0	0	0	0.000190985
OPU 560	New species	0	0	0	0.000130124	0	0	0	0	0	0	0	0	0	0	0	0	0	0	0	0	0	0	0	0	0	0	0	0	0	0	0	0	0	0	0	0	0	0	0	0	0	0	0	0	0	0	0	0
OPU 564	New species	0	0	0	0	0	0	0	0	0	0	0	0	0	0	0	0	0	0	0.000101266	0	0	0	0	0	0	0	0	0	0	0	0	0	0	0	0	0	0	0	0	0	0	0	0	0	0	0	0	0
OPU 575	Higher taxa	0	0	0	0	0	0	0	0	0	0	0	0	0	0	0	0	0	0	0	0	0	0	0	0	0	0	0	0	0	0	0	0	0	0	0	0	0	0	0	0	0	0	0	0	0	0	0	0
OPU 582	Known species	0	0	0	0	0	0	0	0	0	0	0.000110889	0	0	0	0	0	0	0	0	0	0	0	0	0	0	0	0	0	0	0	0	0	0	0	0	0	0	0	0	0	0	0	0	0	0	0	0	0
OPU 572	Uncultured	0	0	0	0	0	0	0	0	0	0	0	0	0	0	0	0	0	0	0	0	0	0	0	0	0	0	0	0	0	0	0	0	0	0	0	0	0	0	0	0	0	0	0	0	0	0	0	0
OPU 578	Uncultured	0	0	0	0	0	0	0	0	0	0	0	0	0	0	0	0	0	0	0	0	0	0	0	0	0	0	0	0	0	0	0	0	0	0	0	0	0	0	0	0	0	0	0	0	0	0	0	0
OPU 569	Higher taxa	0	0	0	0	0	0	0	0	0	0	0	0	0	0	0	0	0	0	0	0	0	0	0	0	0	0	0	0	0	0	0	0	0	0	0	0	0	0	0	0	0	0	0	0	0	0	0	0
OPU 30	Known species	0	0	0	0	0	0	0	0	0	0	0	0	0	0	0	0	0	0	0	0	0	0.000105798	0	0	0	0	0	0	0	0	0	0	0	0	0	0	0	0	0	0	0	0	0	0	0	0	0	0
OPU 29	Known species	0	0	0	0	0	0	0	0	0	0	0	0	0	0	0	0	0	0	0	0	0	0	0	0	0.000107817	0	0	0	0	0	0	0	0	0	0	0	0	0	0	0	0	0	0	0	0	0	0	0
OPU 31	Uncultured	0	0	0	0	0	0	0	0	0	0	0	0	0	0	0	0	0	0	0	0	0	0	0	0	0	0	0	0	0	0	0	0	0	0	0	0	0	0	0	0	0	0	0	0	0	0	0	0
OPU 45	New species	0	0	0	0	0	0	0	0	0	0	0	0	0	0	0	0	0	0	0	0	0	0	0	0	0	0	0	0	0	0	0	0	0	0	0	0	0	0	0	0	0	0.000131406	0	0	0	0	0	0
OPU 41	New species	0	0	0	0	0	0	0	0	0	0	0	0	0	0	0	0	0	0	0	0	0	0	0	0	0	0	0	0	0	0	0	0	0	0	0	0	0	0	0	0	0	0	0	0	0	0	0	0
OPU 40	New species	0	0	0	0	0	0	0	0	0	0	0	0	0	0	0	0	0	0	0	0	0	0	0	0	0	0	0	0	0	0	0	9.41531e-05	0	0	0	0	0	0	0	0	0	0	0	0	0	0	0	0
OPU 12	Known species	0	0	0	0	0	0	0	0	0	0	0	0	0	0	0	0	0	0	0	0	0	0	0	8.2713e-05	0	0	0	0	0	0	0	0	0	0	0	0	0	0	0	0	0	0	0	0	0	0	0	0
OPU 15	Known species	0	0	0	0	0	0	0	0	0	0	0	0	0	0	0	0	0	0	0	0	0	0	0	0	0.000107817	0	0	0	0	0	0	0	0	0	0	0	0	0	0	0	0	0	0	0	0	0	0	0
OPU 11	New species	0	0	0	0	0	0	0	0	0	0	0	0	0	0	0	0	0	0	0	0	0	0	0	0	0	0	0	0	0	0	0	0	0	0	0	0	0	0	0	0	0	0	0	0	0	0	0	0
OPU 68	New species	0	0	0	0	0	0	0	0	0	6.27353e-05	0	0	0	0	0	0	0	0	0	0	0	0	0	0	0	0	0	0	0	0	0	0	0	0	0	0	0	0	0	0	0	0	0	0	0	0	0	0
OPU 72	New species	0	0	0	0	0	0	0	0	0	0	0	0	0	0	0	0	0	0	0	0	0	0	0	0	0	0	0	0	0	0	0	0	0.000183419	0	0	0	0	0	0	0	0	0	0	0	0	0	0	0
OPU 65	New species	0	0	0	0	0	0	0	0	0	0	0	0	0	0	0	0	0	0	0	0	0	0	0	0	0	0	0	0	0	0	0	0	0	0	0	0	0	0	0	0	0	0.000131406	0	0	0	0	0	0
OPU 66	Known species	0	0	0	0	0.000105507	0	0	0	0	0	0	0	0	0	0	0	0	0	0	0	0	0	0	0	0	0	0	0	0	0	0	0	0	0	0	0	0	0	0	0	0	0	0	0	0	0	0	0
OPU 69	New species	0	0	0	0	0	0	0	0	0	0	0	0	0	0	0	0	0	0	0	0	0	0	0	0	0	0	0	0	0	0	0	0	0	0	0	0	0	0	0	0	0	0	0	0	0	0	0	0
OPU 70	New species	0	0	0	0	0	0	0	0	0	0	0	0	0	0	0	0	0	0	0	0	0	0	0	0	0.000107817	0	0	0	0	0	0	0	0	0	0	0	0	0	0	0	0	0	0	0	0	0	0	0
OPU 67	New species	0	0	0.000150218	0	0	0	0	0	0	0	0	0	0	0	0	0	0	0	0	0	0	0	0	0	0	0	0	0	0	0	0	0	0	0	0	0	0	0	0	0	0	0	0	0	0	0	0	0
OPU 63	Known species	0	0	0	0	0	0	0	0	0	0	0	0	0	0	0	0	0	0	0	0	0	0	0	0	0	0	0	0	0.000113314	0	0	0	0	0	0	0	0	0	0	0	0	0	0	0	0	0	0	0
OPU 61	Higher taxa	0	0	0	0	0	0	0	0	0	0	0	0	0	0	0	0	0	0	0	0	0	0	0	0	0	0	0	0	0	0	0	0	0	0	0	0	0	0	0	0	0	0	0	0	0	0	0	0
OPU 57	New species	0	0	0	0	0	0	0	0	0	0	0	0	0	0	0	0	0	0	0	0	0	0	0	0	0	0	0	0	0	0	0	0	0	0	0	0	0	0	0	0	0	0	0	0	0	0	0	0
OPU 59	Known species	0	0	0	0	0	0	0	0	0	0	0.000110889	0	0	0	0	0	0	0	0	0	0	0	0	0	0	0	0	0	0	0	0	0	0	0	0	0	0	0	0	0	0	0	0	0	0	0	0	0
OPU 50	New species	0	0	0	0	0	0	0	0	0	0	0	0	0	0	0	0	0	0	0	0	0	0	0	0	0	0	0	0	0	0	0	0	0	0	0	0	0	0	0	0	0	0	0	0	0	0	0	0
OPU 51	New species	0	0	0	0	0	0	0	0	0	0	0	0	0	0	0	0	0	0	0	0	0	0	0	0	0	0	0	0	0	0	0	0	0	0	0	0	0	0	0	0	0	0	0	0	0	0	0	0
OPU 52	New species	0	0	0	0	0	0	0	0	0	0	0	0	0	0	0	0	0	0	0	0	0	0	0	0	0	0	0	0	0	0	0	0	0	0	0	0	0	0	0	0	0	0	0	0	0	0	0	0
OPU 47	New species	0	0	0	0	0	0	0	0	0	0	0	0	0	0	0	0	0	0	0	0	0	0	0	0	0	0	0	0	0	0	0	0	0	0	0	0	0	0	0	0	0	0	0	0	0	0	0	0
OPU 73	New species	0	0	0	0	0	0	0	0	0	0	0	0	0	0	0	0	0	0	0	0	0	0.000105798	0	0	0	0	0	0	0	0	0	0	0	0	0	0	0	0	0	0	0	0	0	0	0	0	0	0
OPU 74	New species	0	0	0	0	0	0	0	0	0	0	0	0	0	0	0	0	0	0	0	0	0	0	0	0	0	0	0	0	0	0	0	0	0	0	0	0	0	0	0	0	0	0	0	0	0	0	0	0
OPU 77	New species	0	0	0	0	0	0	0	0	0	0	0	0	0	0	0	0	0	0	0	0	0	0	0	0	0	0	0	0	0	0	0	0	0	0	0	0	0	0	0	0	0	0	0	0	0	0	0	0
OPU 75	New species	0	0	0	0	0	0	0	0	6.05364e-05	0	0	0	0	0	0	0	0	0	0	0	0	0	0	0	0	0	0	0	0	0	0	0	0	0	0	0	0	0	0	0	0	0	0	0	0	0	0	0
OPU 78	New species	0	0	0	0	0	0	0	0	0	0	0	0	0	0	0	0	0	0	0	0	0	0	0	0	0	0	0	0	0	0	0	0	0	0	0	0	0	0	0	0	0	0	0	0	0	0	0	0
OPU 83	Higher taxa	0	0	0	0	0	0	0	0	0	0	0.000110889	0	0	0	0	0	0	0	0	0	0	0	0	0	0	0	0	0	0	0	0	0	0	0	0	0	0	0	0	0	0	0	0	0	0	0	0	0
OPU 79	New species	0	0	0	0	0	0	0	0	0	0	0	0	0	0	0	0	0	0	0	0	0	0	0	8.2713e-05	0	0	0	0	0	0	0	0	0	0	0	0	0	0	0	0	0	0	0	0	0	0	0	0
OPU 80	New species	0	0	0	0	0	0	0	0	0	0	0	0	0	0	0	0	0	0	0	0	0	0	0	0	0	0	0	0	0	0	0	0	0	0	0	0	0	0	0	0	0	0	0	0	0	0	0	0
OPU 82	New species	0	0	0	0	0	0	0	0	0	0	0	0	0	0	0	0	0	0	0	0	0	0	0	0	0	0	0	0	0	0	0.000114416	0	0	0	0	0	0	0	0	0	0	0	0	0	0	0	0	0
OPU 487	Higher taxa	0	0	0	0	0	0	0	0	0	0	0	0	0	0	0	0	0	0	0	0	0	0	0	0	0	0	0	0	0	0	0	0	0	0	0	0	0	0	0	0	0	0	0	0	0	0	0	0
OPU 290	Known species	0	0	0	0	0	0	0	0	0	0	0.000110889	0	0	0	0	0	0	0	0	0	0	0	0	0	0	0	0	0	0	0	0	0	0	0	0	0	0	0	0	0	0	0	0	0	0	0	0	0
OPU 289	New species	0	0	0	0	0	0	9.85804e-05	0	0	0	0	0	0	0	0	0	0	0	0	0	0	0	0	0	0	0	0	0	0	0	0	0	0	0	0	0	0	0	0	0	0	0	0	0	0	0	0	0
OPU 493	Known species	0.00010176	0	0	0	0	0	0	0	0	0	0	0	0	0	0	0	0	0	0	0	0	0	0	0	0	0	0	0	0	0	0	0	0	0	0	0	0	0	0	0	0	0	0	0	0	0	0	0
OPU 494	New species	0	0	0	0	0	0	0	0	0	0	0	0	0	0	0	0	0	0	0	0	0	0	0	8.2713e-05	0	0	0	0	0	0	0	0	0	0	0	0	0	0	0	0	0	0	0	0	0	0	0	0
OPU 495	New species	0	0	0	0	0	0	0	0	0	0	0	0	0	0	0	0	0	0	0	0	0	0	0	0	0	0	0	0	0	0	0	0	0	0	0	0	0	0	0	0	0	0	0	0	0	0	0	0
OPU 498	New species	0	0	0	0	0	0	0	0	0	0	0	0	0	0	0	0	0	0	0	0	0	0	0	0	0	0	0	0	0	0	0	0	0	0	0	0	0	0	0	0	0	0	0	0	0	0	0	0
OPU 496	Known species	0	0	0	0	0	0	0	0	0	0	0	0	0	0	0	0	0	0	0	0	0	0	0	0	0	0	0	0	0	0	0	0	0	0	0	0	0	0	0	0	0	0	0	0	0	0	0	0
OPU 212	Higher taxa	0	0	0	0	0	0	0	0	0	0	0	0	0	0	0	0	0	0	0	0	0	0	0	0	0	0	0	0	0	0	0	0	0	0	0	0	0	0	0	0	0	0	0	0	0	0	0	0
OPU 198	New species	0	0	0	0	0	0	0	0	0	0	0	0	0	0	0	0	0	0	0	0	0	0	0	0	0	0	0	0	0	0	0	0	0	0	0	0	0	0	0	0	0	0	0	0	0	0	0	0
OPU 189	New species	0	0	0	0	0	0	0	0	0	0	0	0	0	0	0	0	0	0	0	0	0	0	0	8.2713e-05	0	0	0	0	0	0	0	0	0	0	0	0	0	0	0	0	0	0	0	0	0	0	0	0
OPU 192	New species	0	0	0	0	0	0	0	0	0	0	0	0	0	0	0	0	0	0	0	0	0	0	0	0	0	0	0	0	0	0	0	0	0	0	0	0.000119674	0	0	0	0	0	0	0	0	0	0	0	0
OPU 193	New species	0	0	0	0	0	0	0	0	0	0	0	0	0	0	0	0	0	0	0	0	0	0	0	0	0	0	0	0	0	0	0	0	0	0	0	0	0	0	0	0	0	0	0	0	0	0	0	0
OPU 199	New species	0	0	0	0	0	0	0	0	0	0	0	0	0	0	0	0	0	0	0	0	0	0	0	0	0	0	0	0	0	0	0	0	0	0	0	0.000119674	0	0	0	0	0	0	0	0	0	0	0	0
OPU 203	Known species	0	0	0	0	0	0	0	0	0	0	0	0	0	0	0	0	0	0	0	0	0	0	0	0	0	0	0	0	0	0	0	0	0	0	0	0	0	0	0	0	0	0	0	0	0	0	0	0
OPU 196	Higher taxa	0	0	0	0	0	0	0	0	0	0	0	0.000104965	0	0	0	0	0	0	0	0	0	0	0	0	0	0	0	0	0	0	0	0	0	0	0	0	0	0	0	0	0	0	0	0	0	0	0	0
OPU 202	New species	0	0	0	0	0	0	0	0	0	0	0	0	0	0	0.000111148	0	0	0	0	0	0	0	0	0	0	0	0	0	0	0	0	0	0	0	0	0	0	0	0	0	0	0	0	0	0	0	0	0
OPU 194	Known species	0	0	0	0	0	0	0	0	0	0	0	0	0	0	0	0	0	0	0	0	0	0	0	0	0	0	0	0	0	0	0	0	0	0	0	0	0	0	0	0	0	0	0	0	0	0	0	0
OPU 200	New species	0	0	0	0	0	0	0	0	0	0	0	0	0	0	0	0	0	0	0	0	0	0	0	0	0	0	0	0	0	0	0	0	0	0	0	0	0	0	0	0	0	0	0	0	0	0	0	0
OPU 231	Higher taxa	0	0	0	0	0	0	0	0	0	0	0	0	0	0	0.000111148	0	0	0	0	0	0	0	0	0	0	0	0	0	0	0	0	0	0	0	0	0	0	0	0	0	0	0	0	0	0	0	0	0
OPU 230	Known species	0	0	0	0	0	0	0	0	0	0	0	0	0	0	0	0	0	0	0	0	0	0	0	0	0	0	0	0	0	0	0.000114416	0	0	0	0	0	0	0	0	0	0	0	0	0	0	0	0	0
OPU 227	Known species	0	0	0	0	0	0	0	0	0	0	0.000110889	0	0	0	0	0	0	0	0	0	0	0	0	0	0	0	0	0	0	0	0	0	0	0	0	0	0	0	0	0	0	0	0	0	0	0	0	0
OPU 224	Known species	0	0	0	0	0	0	0	0	0	0	0	0	0	0	0	0	0	0	0	0	0	0	0	0	0	0	0	0	0	0	0	0	0	0	0	0	0	0	0	0	0	0	0	0	0	0	0	0
OPU 223	Known species	0	0	0	0	0	0	0	0	0	0	0	0	7.44602e-05	0	0	0	0	0	0	0	0	0	0	0	0	0	0	0	0	0	0	0	0	0	0	0	0	0	0	0	0	0	0	0	0	0	0	0
OPU 218	Known species	0	0	0	0	0	0	0	0	0	0	0	0	0	0	0	0	0	0	0	0	0	0	0	0	0	0	0	0	0	0	0	0	0	0	0	0	0	0	0	0	0	0	0	0	0	0	0	0
OPU 215	Known species	0	0	0	0	0	0	0	0	0	0	0	0	0	0	0	0	0	0	0	0	0	0	0	0	0	0	0	0	0	0	0	0	0	0	0	0	0	0	0	0	0	0	0	0	0	0	0	0
OPU 259	Known species	0	0	0	0	0	0	0	0	0	0	0	0	0	0	0	0	0	0	0	0	0	0	0	0	0	0	0	0	0	0	0	0	0	0	0	0	0	0	0	0	0	0	0	0	0	0	0	0
OPU 239	Known species	0	0	0	0	0	0	0	0	0	0	0.000110889	0	0	0	0	0	0	0	0	0	0	0	0	0	0	0	0	0	0	0	0	0	0	0	0	0	0	0	0	0	0	0	0	0	0	0	0	0
OPU 248	New species	0	0	0	0	0	0	0	0	0	0	0	0	0	0	0	0	0	0	0	0	0	0	0	0	0	0	0	0	0	0	0	0	0	0	0	0	0	0	0	0	0	0	0	0	0	0	0	0
OPU 256	New species	0	0	0	0	0	0	0	0	0	0	0	0	0	0	0	0	0	0	0	0	0	0	0	0	0	0	0	0	0	0	0	0	0	0	0	0	0	0	0	0	0	0	0	0	0	0	0	0
OPU 258	New species	0	0	0	0	0	0	0	0	0	0	0	0	0	0	0	0	0	0	0	0	0	0	0	0	0	0	0	0	0	0	0	0	0	0	0	0	0	0	0	0	0	0	0	0	0	0	0	0
OPU 236	New species	0	0	0	0	0	0	0	0	0	0	0	0	0	0	0	0	0	0	0	0	0	0	0	0	0	0	0	0	0	0	0	0	0	0	0	0	0	0	0	0	0	0	0	0	0	0	0	0
OPU 237	New species	0	0	0	0	0	0	0	0	0	0	0	0	0	0	0	0	0	0	0	0	0	0	0	0	0	0	0	0	0	0	0	0	0	0	0	0	0	0	0	0	0	0	0	0	0	0	0	0
OPU 242	New species	0	0	0	0	0	0	0	0	0	0	0	0	0	0	0	0	0	0	0	0	0	0	0	0	0	0	0	0	0	0	0	0	0	0	0	0	0	0	0	0	0	0	0	0	0	0	0	0
OPU 246	New species	0	0	0	0	0	0	0	0	0	0	0	0	0	0	0	0	0	0	0	0	0	0	0	0	0	0	0	8.52442e-05	0	0	0	0	0	0	0	0	0	0	0	0	0	0	0	0	0	0	0	0
OPU 753	Higher taxa	0	0	0	0	0	0	0	0	0	0	0	0	0	0	0	0	0	0	0	0	0	0	0	0	0	0	0	0	0	0	0	0	0	0	0	0	0	0	0	0	0	0	0	0	0	0	0	0
OPU 741	New species	0	0	0	0	0	0	0	0	0	0	0	0	0	0	0	0	0	0	0	0	0	0	0	0	0	0	0	0	0	0	0	0	0	0	0	0	0	0	0	0	0	0	0	0	0	0	0	0
OPU 757	New species	0	0	0	0	0	0	0	0	0	0	0	0	0	0	0	0	0	0	0	0	0	0	0	0	0	0	0	0	0	0	0	0	0	0	0	0	0	0	0	0	0	0	0	0	0	0	0	0
OPU 758	New species	0	0	0	0	0	0	0	0	0	0	0	0	0	0	0	0	0	0	0	0	0	0.000105798	0	0	0	0	0	0	0	0	0	0	0	0	0	0	0	0	0	0	0	0	0	0	0	0	0	0
OPU 754	New species	0.00010176	0	0	0	0	0	0	0	0	0	0	0	0	0	0	0	0	0	0	0	0	0	0	0	0	0	0	0	0	0	0	0	0	0	0	0	0	0	0	0	0	0	0	0	0	0	0	0
OPU 755	New species	0	0	0	0	0	0	0	0	0	0	0	0	0	0	0	0	0	0	0	0	0	0	0	0	0	0	0	0	0	0	0	0	0	0	0	0	0	0	0	0	0	0	0	0	0	0	0	0
OPU 751	Known species	0	0	0	0	0	0	0	0	0	0	0	0	0	0	0	0	0	0	0	0	0	0	0	0	0	0	0	0	0	0	0	0	0	0	0	0	0.000120934	0	0	0	0	0	0	0	0	0	0	0
OPU 752	New species	0	0	0	0	0	0	0	0	0	0	0	0	0	0	0	0	0	0	0	0	0	0	0	0	0	0	0	0	0.000113314	0	0	0	0	0	0	0	0	0	0	0	0	0	0	0	0	0	0	0
OPU 286	Higher taxa	0	0	0	0	0	0	0	0	0	0	0	0	0	0	0	0	0	0	0	0	0	0	0	0	0	0	0	0	0	0	0	0	0	0	0	0	0	0	0	0	0	0	0	0	0	0	0	0
OPU 621	Higher taxa	0	0	0	0	0	0	0	0	0	0	0	0	0	0	0	0	0	0	0	0	0	0	0	0	0	0	0	8.52442e-05	0	0	0	0	0	0	0	0	0	0	0	0	0	0	0	0	0	0	0	0
OPU 699	Higher taxa	0	0	0	0	0	0	0	0	6.05364e-05	0	0	0	0	0	0	0	0	0	0	0	0	0	0	0	0	0	0	0	0	0	0	0	0	0	0	0	0	0	0	0	0	0	0	0	0	0	0	0
OPU 145	Higher taxa	0	0	0	0	0	0	0	0	0	0	0	0	0	0	0	0	0	0	0	0	0	0	0	0	0	0	0	0	0	0	0	0	0	0	0	0	0	0	0	0	0	0	0	0	0	0	0	0
OPU 135	Higher taxa	0	0	0	0	0	0	0	0	0	0	0	0	0	0	0	0	0	0	0	0	0	0	0	0	0	0	0	0	0	0	0	0	0	0	0	0	0	0	0	0	0	0	0	0	0	0	0	0
OPU 591	Uncultured	0	0	0	0	0	0	0	0	0	0	0	0	0	0	0	0	0	0	0	0	0	0	0	0	0	0	0	0	0	0	0	0	0	0	0	0	0	0	0	0	0	0	0	0	0	0	0	0
OPU 625	Uncultured	0	0	0	0	0	0	0	0	0	0	0	0.000104965	0	0	0	0	0	0	0	0	0	0	0	0	0	0	0	0	0	0	0	0	0	0	0	0	0	0	0	0	0	0	0	0	0	0	0	0
OPU 663	Uncultured	0	0	0	0	0	0	0	0	0	0	0	0	0	0	0	0	0	0	0	0	0	0	0	0	0	0	0	0	0	0	0	0	0	0	0	0	0	0	0	0	0	0	0	0	0	0	0	0
OPU 692	Uncultured	0	0	0	0	0	0	0	0	0	0	0	0	0	0	0	0	0	0	0	0	0	0	0	0	0	0	0	0	0	0	0	0	0	0	0	0	0	0	0	0	0	0	0	0	0	0	0	0
OPU 708	Uncultured	0	0	0	0	0	0	0	0	0	0	0	0	0	0	0	0	0	0	0	0	0	0	0	0	0	0	0	0	0	0	0	0	0	0	0	0	0	0	0	0	0	0	0	0	0	0	0	0
OPU 709	Uncultured	0	0	0	0	0	0	0	0	0	0	0	0	0	0	0	0	0.0001554	0	0	0	0	0	0	0	0	0	0	0	0	0	0	0	0	0	0	0	0	0	0	0	0	0	0	0	0	0	0	0
OPU 134	Uncultured	0	0	0	0	0	0	0	0	0	0	0	0	0	0	0	0	0	0	0	0	0	0	0	0	0	0	0	0	0	0	0	9.41531e-05	0	0	0	0	0	0	0	0	0	0	0	0	0	0	0	0
OPU 136	Uncultured	0	0.000156519	0	0	0	0	0	0	0	0	0	0	0	0	0	0	0	0	0	0	0	0	0	0	0	0	0	0	0	0	0	0	0	0	0	0	0	0	0	0	0	0	0	0	0	0	0	0
OPU 147	Uncultured	0	0	0	0	0	0	0	0	0	0	0	0	0	0	0	0	0	0	0	0	0	0	0	0	0	0	0	0	0	0	0	0	0	0	0	0	0	0	0	0	0	0	0	0	0	0	0	0
OPU 155	Uncultured	0	0	0.000150218	0	0	0	0	0	0	0	0	0	0	0	0	0	0	0	0	0	0	0	0	0	0	0	0	0	0	0	0	0	0	0	0	0	0	0	0	0	0	0	0	0	0	0	0	0
OPU 159	Uncultured	0	0	0	0	0	0	0	0	0	0	0	0	0	0	0	0	0	0	0	0	0	0	0	0	0	0	0	0	0	0	0	0	0	0	0	0	0	0	0	0	0	0	0	0	0	0	0	0
OPU 731	Uncultured	0	0	0	0	0	0	0	0	0	0	0	0	0	0	0	0	0.0001554	0	0	0	0	0	0	0	0	0	0	0	0	0	0	0	0	0	0	0	0	0	0	0	0	0	0	0	0	0	0	0
OPU 732	Uncultured	0	0	0	0	0	0	0	0	0	0	0	0	0	0	0	0	0	0	0	0	0	0	0	0	0	0	0	0	0	0	0	0	0	0	0	0	0	0	0	0	0	0	0	0	0	0	0	0
OPU 733	Uncultured	0	0	0	0	0	0	0	0	0	0	0	0	0	0	0	0	0	0	0	0	0	0	0	0	0	0	0	0	0	0	0	0	0	0	0	0	0	0	0	0	0	0	0	0	0	0	0	0
OPU 736	Uncultured	0	0	0	0	0	0	0	0	0	0	0	0	0	0	0	0	0	0	0	0	0	0	0	0	0	0	0	0	0	0	0	0	0	0	0	0	0	0	0	0	0	0	0	0	0	0	0	0
OPU 185	Higher taxa	0	0	0	0	0	0	0	0	0	0	0	0	0	0	0	0	0	0	0	0	0	0	0	0	0	0	0	0	0	0	0	0	0	0	0	0	0	0	0	0	0	0	0	0	0	0	0	0
OPU 182	Uncultured	0	0	0	0	0	0	0	0	0	0	0	0	0	0	0	0	0	0	0	0	0	0.000105798	0	0	0	0	0	0	0	0	0	0	0	0	0	0	0	0	0	0	0	0	0	0	0	0	0	0
OPU 276	Higher taxa	0	0	0	0	0	0	0	0	0	0	0.000110889	0	0	0	0	0	0	0	0	0	0	0	0	0	0	0	0	0	0	0	0	0	0	0	0	0	0	0	0	0	0	0	0	0	0	0	0	0
OPU 277	New species	0	0	0	0	0	0	0	0	0	0	0.000110889	0	0	0	0	0	0	0	0	0	0	0	0	0	0	0	0	0	0	0	0	0	0	0	0	0	0	0	0	0	0	0	0	0	0	0	0	0
OPU 279	New species	0	0	0	0	0	0	0	0	0	0	0	0	0	0	0	0	0	0	0	0	0	0	0	0	0	0	0	0	0	0	0	0	0	0	0	0	0	0	0	0	0	0	0	0	0	0	0	0
OPU 273	New species	0	0	0	0	0	0	0	0	0	0	0.000110889	0	0	0	0	0	0	0	0	0	0	0	0	0	0	0	0	0	0	0	0	0	0	0	0	0	0	0	0	0	0	0	0	0	0	0	0	0
OPU 101	Uncultured	0	0	0	0	0	0	0	0	0	0	0	0	0	0	0	0	0	0	0	0	0	0	0	0	0	0	0	0	0	0	0	0	0	0	0	0	0	0	0	0.000106655	0	0	0	0	0	0	0	0
OPU 319	Known species	0	0	0	0	0	0	0	0	0	0	0	0	0	0	0	0	0	0	0	0	0	0	0	0	0	0	0	0	0	0	0	0	0	0	0	0	0	0	0	0	0	0	0	0	0	0	0	0
OPU 320	New species	0	0	0	0	0	0	0	0	0	0	0	0	0	0	0	0	0.0001554	0	0	0	0	0	0	0	0	0	0	0	0	0	0	0	0	0	0	0	0	0	0	0	0	0	0	0	0	0	0	0
OPU 324	Higher taxa	0	0	0	0	0	0	0	0	0	0	0.000110889	0	0	0	0	0	0	0	0	0	0	0	0	0	0	0	0	0	0	0	0	0	0	0	0	0	0	0	0	0	0	0	0	0	0	0	0	0
OPU 318	Higher taxa	0	0	0	0	0	0	0	0	0	0	0.000110889	0	0	0	0	0	0	0	0	0	0	0	0	0	0	0	0	0	0	0	0	0	0	0	0	0	0	0	0	0	0	0	0	0	0	0	0	0
OPU 314	New species	0	0	0	0	0	0	0	0	0	0	0	0	0	0	0	0	0	0	0	0	0	0	0	0	0	0	0	8.52442e-05	0	0	0	0	0	0	0	0	0	0	0	0	0	0	0	0	0	0	0	0
OPU 293	New species	0	0	0	0	0	0	0	0	0	0	0	0	0	0	0	0	0	0	0	0	0	0	0	0	0	0	0	0	0	0	0	0	0	0	0	0	0	0	0	0	0	0	0	0	0	0	0	0
OPU 325	New species	0	0	0	0	0	0	0	0	0	0	0	0	0	0	0	0	0	0	0	0	0	0	0	0	0	0	0	0	0	0	0	0	0	0	0	0	0	0	0	0	0	0	0	0	0	0	0	0
OPU 310	Known species	0	0	0	0	0	0	0	0	0	0	0.000110889	0	0	0	0	0	0	0	0	0	0	0	0	0	0	0	0	0	0	0	0	0	0	0	0	0	0	0	0	0	0	0	0	0	0	0	0	0
OPU 327	New species	0	0	0	0	0	0	0	0	0	0	0	0	0	0	0	0	0	0	0	0	0	0	0	8.2713e-05	0	0	0	0	0	0	0	0	0	0	0	0	0	0	0	0	0	0	0	0	0	0	0	0
OPU 294	New species	0	0	0	0	0	0	0	0	0	0	0	0	0	0	0	0	0	0	0	0	0	0	0	0	0	0	0	0	0.000113314	0	0	0	0	0	0	0	0	0	0	0	0	0	0	0	0	0	0	0
OPU 296	Known species	0	0	0	0	0	0	0	0	0	0	0	0	0	0	0	0	0	0	0	0	0	0	0	0	0.000107817	0	0	0	0	0	0	0	0	0	0	0	0	0	0	0	0	0	0	0	0	0	0	0
OPU 297	New species	0	0	0	0	0	0	0	0	0	0	0.000110889	0	0	0	0	0	0	0	0	0	0	0	0	0	0	0	0	0	0	0	0	0	0	0	0	0	0	0	0	0	0	0	0	0	0	0	0	0
OPU 299	New species	0	0	0	0	0	0	0	0	0	0	0	0	0	0	0	0	0	0	0	0	0	0	0	8.2713e-05	0	0	0	0	0	0	0	0	0	0	0	0	0	0	0	0	0	0	0	0	0	0	0	0
OPU 305	New species	0	0	0	0	0	0	0	0	0	0	0	0	0	0	0	0	0	0	0	6.9701e-05	0	0	0	0	0	0	0	0	0	0	0	0	0	0	0	0	0	0	0	0	0	0	0	0	0	0	0	0
OPU 306	New species	0	0	0	0	0	0	0	0	0	0	0	0	0	0	0	0	0	0	0	0	0	0	0	0	0	0	0	0	0	0	0	0	0	0	0	0	0	0	0	0	0	0	0	0	0	0	0	0
OPU 326	New species	0	0	0	0	0	0	0	0	0	0	0	0	7.44602e-05	0	0	0	0	0	0	0	0	0	0	0	0	0	0	0	0	0	0	0	0	0	0	0	0	0	0	0	0	0	0	0	0	0	0	0
OPU 330	Known species	0	0	0	0	0	0	0	0	0	0	0	0	7.44602e-05	0	0	0	0	0	0	0	0	0	0	0	0	0	0	0	0	0	0	0	0	0	0	0	0	0	0	0	0	0	0	0	0	0	0	0
OPU 334	New species	0	0	0	0	0	0	0	0	0	0	0	0	0	0	0	0	0	0	0	0	0	0	0	0	0	0	0	0	0	0	0	0	0	0	0	0	0	0	0	0	0	0	0	0	0.000177494	0	0	0
OPU 347	Known species	0.00010176	0	0	0	0	0	0	0	0	0	0	0	0	0	0	0	0	0	0	0	0	0	0	0	0	0	0	0	0	0	0	0	0	0	0	0	0	0	0	0	0	0	0	0	0	0	0	0
OPU 346	Known species	0	0	0	0	0	0	0	0	0	0	0	0	0	0	0	0	0	0	0	0	0	0	0	0	0	0	0	0	0	0	0	0	0	0	0	0	0	0	0	0	0	0	0	0	0	0	0	0
OPU 348	Known species	0	0	0	0	0	0	0	0	0	0	0	0	0	0	0	0	0	0	0	0	0	0	0	0	0	0	0	0	0	0	0	0	0	0	0	0	0	9.40468e-05	0	0	0	0	0	0	0	0	0	0
OPU 350	Uncultured	0	0	0	0	0	0	0	0	0	0	0	0	0	0	0	0	0	0	0	0	0	0	0	0	0	0	0	0	0	0	0	0	0	0	0	0	0	0	0	0	0	0	0	0	0	0	0	0
OPU 342	New species	0	0	0	0	0	0	0	0	0	0	0	0.000104965	0	0	0	0	0	0	0	0	0	0	0	0	0	0	0	0	0	0	0	0	0	0	0	0	0	0	0	0	0	0	0	0	0	0	0	0
OPU 344	New species	0	0	0	0	0	0	0	0	0	0	0	0	0	0	0	0	0	0	0	0	0	0	0	0	0	0	0	0	0.000113314	0	0	0	0	0	0	0	0	0	0	0	0	0	0	0	0	0	0	0
OPU 456	Higher taxa	0	0	0	0	0	0	0	0	0	0	0	0	0	0	0	0	0	0	0	0	0	0	0	0	0	0	0	0	0	0	0	0	0	0	0	0	0	0	0	0	0	0	0	0	0	0	0	0
OPU 430	New species	0	0	0	0	0	0	0	0	0	0	0	0	0	0	0	0	0	0	0	6.9701e-05	0	0	0	0	0	0	0	0	0	0	0	0	0	0	0	0	0	0	0	0	0	0	0	0	0	0	0	0
OPU 448	Higher taxa	0	0	0	0	0	0	0	0	0	0	0	0	0	0	0	0	0	0	0	0	0	0	0	0	0	0	0	0	0	0	0	0	0	0	0	0	0	0	0	0	0	0	0	0	0	0	0	0
OPU 453	Higher taxa	0	0	0	0	0	0	0	0	0	0	0	0	0	0	0	0	0	0	0	0	0	0	0	0	0	0	0	0	0	0	0	0	0	0	0	0	0	0	0	0	0	0	0	0	0	0	0	0
OPU 444	Known species	0	0	0	0	0	0	0	0	0	0	0	0	0	0	0	0	0	0	0	0	0	0	0	0	0	0	0	0	0	0	0	0	0	0	0	0	0	0	0	0	0	0	0	0	0	0	0	0
OPU 441	Known species	0	0	0	0	0	0	0	0	0	0	0	0	0	0	0	0	0	0	0	0	0	0	0	0	0	0	0.000130565	0	0	0	0	0	0	0	0	0	0	0	0	0	0	0	0	0	0	0	0	0
OPU 442	New species	0	0	0	0	0	0	0	0	0	0	0	0	0	0	0	0	0	0	0	0	0	0	0	0	0	0	0	0	0	0	0	0	0	0	0	0	0	0	0	0	0	0	0	0	0	0	0	0
OPU 454	Known species	0	0	0	0	0	0	0	0	0	0	0	0	0	0	0	0	0	0	0	0	0	0	0	0	0	0	0	0	0	0	0	0	0	0	0	0	0	0	0	0	0	0	0	0	0	0	0	0
OPU 426	New species	0	0	0	0	0	0	0	0	0	0	0	0	0	0	0	0	0	0	0	0	0	0	0	0	0	0	0	0	0	0	0	0	0	0	0	0	0	0	0	0	0	0	0	0	0	0	0	0
OPU 425	Known species	0	0	0	0	0	0	0	0	0	0	0	0	0	0	0	0	0	0	0	0	0	0	0	0	0	0	0	0	0	0	0	0	0	0	0	0	0	9.40468e-05	0	0	0	0	0	0	0	0	0	0
OPU 422	New species	0	0	0	0	0	0	0	0	0	0	0	0	0	0	0	0	0	0	0	0	0	0	0	0	0	0	0	0	0	0	0	0	0	0	0	0	0	0	0	0	0	0	0	0	0	0	0	0
OPU 439	Known species	0	0	0	0	0	0	0	0	0	0	0.000110889	0	0	0	0	0	0	0	0	0	0	0	0	0	0	0	0	0	0	0	0	0	0	0	0	0	0	0	0	0	0	0	0	0	0	0	0	0
OPU 436	New species	0	0	0	0	0	0	0	0	0	0	0	0	0	0	0	0	0	0	0	0	0	0	0	0	0	0	0	0	0	0	0	0	0	0	0	0	0	0	0	0	0	0	0	0	0	0	0	0
OPU 437	New species	0	0	0	0	0	0	0	0	0	0	0	0	0	0	0	0	0	0	0	0	0	0	0	0	0	0	0	0	0	0	0	0	0	0	0	0	0	0	0	0	0	0	0	0	0	0	0	0
OPU 470	Higher taxa	0	0	0	0	0	0	0	0	0	0	0	0	0	0	0	0	0	0	0	0	0	0	0	0	0	0	0	0	0	0	0	0	0	0	0	0	0	0	0	0	0	0	0	0	0	0	0	0
OPU 465	New species	0	0	0	0	0	0	0	0	0	0	0	0	0	0	0	0	0	0	0	0	0	0	0	0	0	0	0	0	0	0	0	0	0	0	0	0	0	0	0	0	0	0	0	0	0	0	0	0
OPU 464	New species	0	0	0	0	0	0	0	0	0	0	0	0	0	0	0	0	0	0	0	0	0	0	0	0	0	0	0	0	0	0	0	0	0	0	0	0	0	0	0	0	0	0	0	0	0	0	0	0
OPU 479	Known species	0	0	0	0	0	0	0	0	0	0	0.000110889	0	0	0	0	0	0	0	0	0	0	0	0	0	0	0	0	0	0	0	0	0	0	0	0	0	0	0	0	0	0	0	0	0	0	0	0	0
OPU 478	Known species	0	0	0	0	0	0	0	0	0	0	0	0	0	0	0	0	0	0	0	0	0	0	0	0	0	0	0	0	0	0	0	0	0	0	0	0	0	0	0	0	0	0	0	0	0	0	0	0
OPU 407	New species	0	0	0	0	0	0	0	0	0	0	0	0	0	0	0	0	0	0	0	0	0	0	0	0	0	0	0	0	0	0	0	0	0	0	0	0	0	0	0	0	0	0	0	0	0	0	0	0
OPU 408	Known species	0	0	0	0	0	0	0	0	0	0	0	0	0	0	0	0	0	0	0	0	0	0	0	0	0	0	0	0	0	0	0	0	0	0	0	0	0	0	0	0	0	0	0	0	0	0	0	0
OPU 404	Higher taxa	0	0	0	0	0	0	0	0	0	0	0	0	0	0	0	0	0	0	0	0	0	0	0	0	0	0	0	0	0	0	0	0	0	0	0	0	0	0	0	0.000106655	0	0	0	0	0	0	0	0
OPU 405	New species	0	0	0	0	0	0	0	0	0	0	0	0	0	0	0	0	0	0	0	0	0	0	0	0	0	0	0	0	0	0	0	0	0	0	0	0	0	0	0	0	0	0	0	0	0	0	0	0
OPU 415	Higher taxa	0	0	0	0	0	0	0	0	0	0	0	0	0	0	0	0	0	0	0	0	0	0	0	0	0	0	0	0	0	0	0	0	0	0	0	0	0	0	0	0	0	0	0	0	0	0	0	0
OPU 372	Higher taxa	0	0	0	0	0	0	0	0	0	0	0	0	0	0	0	0	0	0	0	0	0	0	0	0	0	0	0	0	0	0	0	0	0	0	0	0	0	0	0	0	0	0	0	0	0	0	0	0
OPU 361	Higher taxa	0	0	0	0	0	0	0	0	0	0	0	0	0	0	0	0	0	0	0	0	0	0	0	0	0	0	0	0	0	0	0	0	0	0	0	0	0	0	0	0	0	0	0	0	0	0	0	0
OPU 360	Known species	0	0	0	0	0	0	9.85804e-05	0	0	0	0	0	0	0	0	0	0	0	0	0	0	0	0	0	0	0	0	0	0	0	0	0	0	0	0	0	0	0	0	0	0	0	0	0	0	0	0	0
OPU 369	Known species	0	0	0	0	0	0	0	0	0	0	0	0	0	0	0	0	0	0	0	0	0	0	0	8.2713e-05	0	0	0	0	0	0	0	0	0	0	0	0	0	0	0	0	0	0	0	0	0	0	0	0
OPU 368	Known species	0	0	0	0	0	0	0	0	0	0	0	0	0	0	0	0	0	0	0	0	0	0	0	0	0	0	0	0	0	0	0	0	0	0	0	0	0	0	0	0	0	0	0	0	0	0	0	0
OPU 371	New species	0	0	0	0	0	0	0	0	0	0	0	0	0	0	0	0	0	0	0	0	0	0	0	0	0	0	0	0	0	0	0	0	0	0	0	0	0	0	0	0	0	0	0	0	0	0	0	0
OPU 362	New species	0	0	0	0	0	0	0	0	0	0	0	0	7.44602e-05	0	0	0	0	0	0	0	0	0	0	0	0	0	0	0	0	0	0	0	0	0	0	0	0	0	0	0	0	0	0	0	0	0	0	0
OPU 416	New species	0	0	0	0	0	0	0	0	0	0	0	0.000104965	0	0	0	0	0	0	0	0	0	0	0	0	0	0	0	0	0	0	0	0	0	0	0	0	0	0	0	0	0	0	0	0	0	0	0	0
OPU 378	Higher taxa	0	0	0	0	0	0	0	0	0	0	0	0	0	0	0	0	0	0	0	0	0	0	0	0	0	0	0	0	0	0	0	0	0	0	0	0	0	0	0	0	0	0	0	0	0	0	0	0
OPU 373	New species	0	0	0	0	0	0	0	0	0	0	0	0	0	0	0	0	0	0	0	0	0	0	0	0	0	0	0	0	0	0	0	0	0	0	0	0	0	0	0	0	0	0	0	0	0	0	0	0
OPU 375	Known species	0	0	0	0	0	0	0	0	0	0	0	0	0	0	0	0	0	0	0	0	0	0	0	0	0	0	0	0	0	0	0	0	0	0	0	0	0	0	0	0	0	0	0	0	0	0	0	0
OPU 392	New species	0	0	0	0	0	0	0	0	0	0	0	0	0	0	0	0	0	0	0	0	0	0	0	0	0	0	0	0	0	0	0	0	0	0	0	0	0	0	0	0	0	0	0	0	0	0	0	0
OPU 393	New species	0	0	0	0	0	0	0	0	0	0	0	0	0	0	0	0	0	0	0	0	0	0	0	0	0	0	0	0	0	0	0	0	0	0	0	0	0	0	0	0	0	0	0	0	0	0	0.000266951	0
OPU 383	Known species	0	0	0	0	0	0	0	0	0	0	0	0	0	0	0	0	0	0	0	0	0	0	0	8.2713e-05	0	0	0	0	0	0	0	0	0	0	0	0	0	0	0	0	0	0	0	0	0	0	0	0
OPU 400	Known species	0	0	0	0	0	0	0	0	0	0	0	0	0	0	0.000111148	0	0	0	0	0	0	0	0	0	0	0	0	0	0	0	0	0	0	0	0	0	0	0	0	0	0	0	0	0	0	0	0	0
OPU 402	Known species	0	0	0	0	0	0	0	0	0	0	0	0	0	0	0	0	0	0	0	0	0	0	0	0	0	0	0	0	0	0	0	0	0	0	0	0	0	0	0	0	0	0	0	0	0	0	0	0
OPU 399	Known species	0	0	0	0	0	0	0	0	0	0	0	0	7.44602e-05	0	0	0	0	0	0	0	0	0	0	0	0	0	0	0	0	0	0	0	0	0	0	0	0	0	0	0	0	0	0	0	0	0	0	0
OPU 412	New species	0	0	0	0	0	0	0	0	0	0	0	0	0	0	0	0	0	0	0	0	0	0	0	0	0	0	0	0	0	0	0	0	0	0	0	0	0	0	0	0	0	0	0	0	0	0	0	0
OPU 484	Higher taxa	0	0	0	0	0	0	0	0	0	0	0	0	0	0	0	0	0	0	0	0	0	0	0	0	0	0	0	0	0	0	0	0	0	0	0	0	0	0	0	0	0	0	0	0	0	0	0	0
OPU 168	Known species	0	0	0	0	0	0	0	0	0	0	0	0	0	0	0	0	0	0	0	0	0	0	0	0	0	0	0	0	0	0	0	0	0	0	0	0	0	0	0	0	0	0	0	0	0	0	0	0
OPU 585	Higher taxa	0	0	0	0	0	0	0	0	0	0	0	0	0	0	0	0	0	0	0	0	0	0	0	0	0	0	0	0	0	0	0	0	0	0	0	0	0	0	0	0	0	0	0	0	0	0	0	0
OPU 492	Uncultured	0	0	0	0	0	0	0	0	0	0	0	0	0	0	0	0	0	0	0	0	0	0	0	0	0	0	0	0	0	0	0	0	0	0	0	0	0	0	0	0	0	0	0	0	0	0	0	0
OPU 291	Uncultured	0	0	0	0	0	0	0	0	0	0	0	0	0	0	0	0	0	0	0	6.9701e-05	0	0	0	0	0	0	0	0	0	0	0	0	0	0	0	0	0	0	0	0	0	0	0	0	0	0	0	0
OPU 94	Uncultured	0	0	0.000150218	0	0	0	0	0	0	0	0	0	0	0	0	0	0	0	0	0	0	0	0	0	0	0	0	0	0	0	0	0	0	0	0	0	0	0	0	0	0	0	0	0	0	0	0	0
Total		1	1	1	1	1	1	1	1	1	1	1	1	1	1	1	1	1	1	1	1	1	1	1	1	1	1	1	1	1	1	1	1	1	1	1	1	1	1	1	1	1	1	1	1	1	1	1	1
[truncated: 57 more columns]
