# Supplementary material for: Precise Fecal Microbiome of the Herbivorous Tibetan Antelope Inhabiting High-Altitude Alpine Plateau
Source: Front Microbiol. 2018 Sep 28;9:2321. doi: 10.3389/fmicb.2018.02321 (PMC6172336; doi:10.3389/fmicb.2018.02321)
Supplement: Supplementary file 3 [file Data_Sheet_3.XLSX]

## Sheet: Relative abundance
Core OPU	Reads No.	The proportion of reads in each sample that was assigned as a specific core OPU
		TA10	TA11	TA13	TA16	TA2	TA23	TA25	TA27	TA28	TA29	TA30	TA36	TA37	TA38	TA39	TA40	TA42	TA43	TA44	TA45	TA48	TA49	TA5	TA50	TA51	TA53	TA6	TA68	TA69	TA7	TA8	TA9	TA361	TA362	TA366	TA369	TA373	TA375	TA379	TA380	TA381	TA384	TA389	TA390	TA393	TA394	TA395	TA396
OPU 106	118188	0.112038	0.218814	0.136097	0.101106	0.149399	0.146438	0.118789	0.13051	0.104788	0.0953576	0.0587713	0.113362	0.0643336	0.0996678	0.0429032	0.030303	0.0790987	0.0873058	0.130734	0.0863595	0.0724348	0.0822048	0.0751961	0.0401985	0.0421563	0.123326	0.163207	0.0372517	0.098017	0.110618	0.112471	0.164391	0.246332	0.18781	0.205427	0.199258	0.162414	0.22844	0.140241	0.1875	0.240606	0.129435	0.179039	0.138285	0.128506	0.228059	0.153497	0.142857
OPU 142	90609	0.116007	0.0666771	0.126934	0.0776838	0.076915	0.108202	0.085765	0.107796	0.151946	0.143538	0.0546684	0.130786	0.0922561	0.113635	0.0973658	0.0677227	0.0806527	0.0615961	0.105722	0.150275	0.0997227	0.0722598	0.0800649	0.0954508	0.0628571	0.106921	0.101319	0.0897622	0.104476	0.136401	0.0778032	0.105734	0.107483	0.124793	0.106636	0.138104	0.0304753	0.105238	0.220345	0.102816	0.125082	0.180946	0.100816	0.036382	0.086617	0.0811994	0.139883	0.109053
OPU 91	85042	0.0466063	0.0358429	0.133994	0.240208	0.127453	0.0609234	0.312401	0.232724	0.0771233	0.288896	0.0975826	0.062559	0.0680566	0.0682758	0.102812	0.127181	0.132712	0.130557	0.0189367	0.0701889	0.128231	0.117541	0.122261	0.108602	0.184259	0.0856119	0.230187	0.177734	0.0929178	0.118011	0.0405034	0.14283	0.0077036	0.0619835	0.115116	0.0189086	0.00459548	0.0173046	0.0537571	0.0549275	0.0159855	0.0105125	0.00664515	0.00640054	0.111821	0.0100678	0.0875601	0.0823147
OPU 144	65595	0.0964689	0.0427297	0.0343999	0.077944	0.0717451	0.0899572	0.04653	0.0452358	0.10497	0.0642409	0.00820581	0.10549	0.109159	0.0796664	0.166055	0.0573921	0.0553225	0.0684253	0.0678481	0.0866383	0.0565724	0.0433771	0.0727617	0.117949	0.0448518	0.0590232	0.0509205	0.0686216	0.0571105	0.0538767	0.0745995	0.0563977	0.0884079	0.103926	0.0657197	0.0903542	0.0702624	0.0788112	0.0753781	0.0633532	0.0520765	0.0636005	0.0556294	0.0665319	0.0697551	0.0569052	0.0523225	0.0807869
OPU 151	60911	0.0354126	0.0231648	0.0507736	0.0502277	0.0171977	0.0398223	0.0507689	0.0379211	0.0436467	0.038143	0.252162	0.0320143	0.0941921	0.196963	0.0743581	0.0909091	0.188967	0.136181	0.0461772	0.0855231	0.160288	0.128333	0.0449013	0.07378	0.069434	0.0753347	0.0464813	0.104168	0.171671	0.0484244	0.0361556	0.0294699	0.0412693	0.0464876	0.0443078	0.056247	0.0881606	0.0540769	0.0655718	0.043942	0.0402109	0.0513798	0.0647427	0.0985346	0.0184594	0.044211	0.038708	0.0626432
OPU 166	44772	0.0648214	0.0624511	0.0488208	0.0659727	0.0768095	0.079486	0.0323344	0.0515881	0.0702222	0.0390841	0.0093147	0.0903747	0.0685034	0.0195945	0.0673558	0.0516529	0.0181818	0.0263792	0.0446582	0.0488604	0.0237382	0.0315277	0.0635651	0.045823	0.0104582	0.0511031	0.0534012	0.0415139	0.024136	0.0507347	0.0464531	0.0761699	0.0597946	0.097314	0.0610558	0.0926281	0.0384569	0.0655506	0.0473771	0.0366894	0.0449901	0.0337714	0.0326562	0.0288024	0.0436635	0.0472751	0.0461826	0.0557678
OPU 1	43233	0.0230996	0.020504	0.0380051	0.0162655	0.0206795	0.0412502	0.0362776	0.0177093	0.0149525	0.074655	0.0450211	0.0138554	0.0524944	0.0475286	0.0657997	0.0571625	0.0753691	0.100428	0.0316962	0.0585488	0.0623405	0.0337495	0.112524	0.0742763	0.166038	0.0627946	0.0352526	0.0545563	0.0200567	0.0157102	0.0228833	0.0311647	0.0188921	0.0262397	0.0158999	0.020584	0.0357963	0.0357378	0.039225	0.0466084	0.0154911	0.0373193	0.0332257	0.0373926	0.0186368	0.0144452	0.0266951	0.026356
OPU 32	21233	0.00946372	0.0879637	0.0247859	0.00624593	0.0108673	0.0139616	0.00226735	0.00923965	0.013318	0.00119197	0.0513418	0.00682271	0.0283693	0.0322734	0.00466822	0.0119376	0.017871	0.012587	0.0139747	0.0367324	0.0208541	0.0265552	0.0408439	0.0160463	0.0113208	0.0389402	0.00574488	0.00613758	0.0141643	0.0114592	0.032151	0.0169476	0.052091	0.0452479	0.0307399	0.0314744	0.0216471	0.0290605	0.00342628	0.0132253	0.0331246	0.0325887	0.0157585	0.0301499	0.0124246	0.0748523	0.0392419	0.0506112
OPU 25	17884	0.00956548	0.0117389	0.0312453	0.0118412	0.00611943	0.0244328	0.0137027	0.00635226	0.0130759	0.0138645	0.0221779	0.0145901	0.0327625	0.0195267	0.0152273	0.0414371	0.0290598	0.0424478	0.0150886	0.0269046	0.0227399	0.0245451	0.0216392	0.0395368	0.0277089	0.0264002	0.0152761	0.0303469	0.0141643	0.00674614	0.00995423	0.0134639	0.00733676	0.0119835	0.00317999	0.00311154	0.0302334	0.00724161	0.0314272	0.0127986	0.00214239	0.030092	0.0227834	0.0245915	0.0156195	0.00700372	0.0333689	0.0189076
OPU 116	17704	0.0250331	0.0251996	0.0187772	0.0143136	0.0244777	0.0252261	0.0137027	0.0159769	0.0179793	0.0247804	0.00465735	0.0200483	0.00595681	0.0197302	0.0135601	0.00344353	0.0142968	0.0136583	0.0317975	0.0132432	0.0138658	0.018303	0.0105491	0.00512821	0.00366577	0.0226287	0.0151456	0.00630807	0.0138244	0.0216246	0.0200229	0.0143113	0.0376009	0.0270661	0.0347679	0.0368597	0.00737695	0.0247343	0.0326087	0.0283703	0.0362558	0.0124836	0.0208848	0.00673741	0.057863	0.0400525	0.0240256	0.0194805
OPU 107	17042	0.017401	0.0435123	0.0126183	0.00767729	0.0247943	0.00936062	0.00828076	0.0117421	0.0107755	0.00702635	0.00332668	0.0106014	0.00789278	0.00650892	0.00355674	0.00573921	0.0048174	0.0103107	0.00951899	0.00989754	0.00399334	0.0158697	0.00730322	0.00694789	0.00614555	0.021403	0.0100535	0.00571136	0.00419263	0.0144164	0.0147597	0.015347	0.0368672	0.0239669	0.0311639	0.0436812	0.00834442	0.0507853	0.0168951	0.0698592	0.0787739	0.0114323	0.0108221	0.00724272	0.0232517	0.0516524	0.0141484	0.0143239
OPU 612	16807	0.0237102	0.0115824	0.00435632	0.0188679	0.0451572	0.0199905	0.00443612	0.0200192	0.023246	0.0044542	0.00754047	0.0218327	0.0654505	0.0309174	0.0258975	0.0314509	0.017094	0.0163364	0.0138734	0.0352687	0.0396007	0.0302581	0.0343522	0.0698098	0.00690027	0.0206487	0.0134482	0.0381894	0.0880453	0.00998059	0.0249428	0.0165709	0.00990462	0.00392562	0.0152639	0.0119674	0.0168098	0.00912254	0.0127599	0.0139718	0.0128543	0.0283837	0.0214543	0.0186963	0.0323039	0.00634712	0.0184196	0.0187166
OPU 124	14622	0.0353109	0.0118954	0.00796154	0.0428107	0.0485334	0.0236395	0.0317429	0.025409	0.0198559	0.0126725	0.00199601	0.0187887	0.0125838	0.00366127	0.0334556	0.0118228	0.0026418	0.0103107	0.104101	0.00815501	0.00831947	0.0178798	0.0232621	0.0214227	0.00819407	0.00565718	0.0109675	0.00852442	0.0134844	0.0353017	0.0622426	0.0219377	0.00788701	0.0053719	0.011448	0.00706079	0.0561132	0.0088404	0.0106333	0.0081058	0.00906394	0.0231275	0.0533511	0.0643423	0.0331913	0.011381	0.0250934	0.012987
OPU 2	12326	0.00742851	0.00813899	0.0175755	0.00949902	0.00411479	0.0199905	0.0104495	0.00423484	0.00629578	0.00734003	0.0191839	0.0129107	0.0183917	0.013289	0.00533511	0.019169	0.016317	0.0158007	0.0107342	0.0157524	0.0133111	0.0101566	0.0173113	0.0243176	0.0113208	0.0140487	0.0113592	0.0114227	0.0094051	0.00397375	0.00286041	0.0060258	0.00403522	0.0140496	0.00551198	0.00167544	0.0227355	0.00385592	0.0220936	0.00778584	0.00148319	0.0274639	0.0197456	0.0222335	0.00745474	0.00547166	0.0133476	0.0156608
OPU 712	9812	0.0157729	0.00751291	0.0147213	0.0195185	0.0146655	0.0163414	0.0121254	0.0196343	0.0291785	0.00777917	0.00255045	0.0229873	0.0116158	0.011594	0.00889185	0.0110193	0.0136752	0.00549009	0.0172152	0.00557608	0.00909595	0.00402031	0.0143359	0.0134822	0.0058221	0.00612861	0.015929	0.00690478	0.0114448	0.0158026	0.0130435	0.0105451	0.00531915	0.00433884	0.00423998	0.00347056	0.010884	0.00310355	0.00956994	0.00479949	0.00313118	0.00788436	0.0127207	0.0166751	0.0237842	0.00415846	0.00667379	0.0143239
OPU 121	9182	0.0290017	0.0184692	0.0093135	0.0134027	0.021629	0.0144376	0.0105481	0.012512	0.0278467	0.023463	0.000443557	0.0323292	0.00201042	0.00488169	0.00122263	0.00195133	0.0037296	0.00133905	0.0164051	0.00257894	0.00288408	0.00518409	0.00595077	0.00306038	0.00172507	0.00773147	0.00783392	0.000937686	0.00260623	0.0211626	0.0383295	0.0133697	0.02146	0.00785124	0.0152639	0.0226185	0.00568388	0.0298128	0.00236295	0.0209044	0.029499	0.0065703	0.0112018	0.00757959	0.0234292	0.0168527	0.0106781	0.00592055
OPU 664	9164	0.0209627	0.00532165	0.00120174	0.0153546	0.0132939	0.0144376	0.0149842	0.00885467	0.00484291	0.00878294	0.00232868	0.00629789	0.0114669	0.0141027	0.012004	0.0137741	0.00979021	0.012587	0.0220759	0.00801561	0.00998336	0.0244393	0.0194753	0.0143093	0.00981132	0.00471431	0.0142316	0.0150882	0.0228895	0.00887164	0.0339817	0.0134639	0.00220103	0.00847107	0.00699597	0.00670177	0.0117306	0.00347973	0.00366257	0.00629266	0.00527357	0.0116951	0.0138599	0.0161698	0.00922968	0.00875465	0.0114789	0.0110772
OPU 160	9003	0.00559683	0.00422601	0.00480697	0.0130124	0.0013716	0.00777408	0.0101538	0.00615977	0.0073249	0.00777917	0.0653138	0.00913194	0.0199553	0.0176283	0.0135601	0.020202	0.0142968	0.0187467	0.00982278	0.0184011	0.0112035	0.0326915	0.00649175	0.00876758	0.011752	0.026023	0.0104452	0.0201176	0.0167705	0.00702338	0.00308924	0.00611995	0.00862069	0.0113636	0.00678397	0.0153183	0.0208006	0.0118499	0.0067344	0.00938567	0.0115359	0.00236531	0.0100627	0.0188647	0.00745474	0.00722259	0.00747464	0.013178
OPU 115	8319	0.0135341	0.0215996	0.00991438	0.00845804	0.0116058	0.0161828	0.00867508	0.00846968	0.0105333	0.00784191	0.00121978	0.01501	0.00290395	0.00522069	0.00266756	0.00229568	0.00543901	0.00629352	0.0137722	0.00425176	0.00499168	0.00655946	0.0078442	0.00206782	0.00334232	0.00603432	0.00757279	0.00315404	0.00453258	0.0218094	0.0149886	0.0132756	0.0174248	0.00867769	0.0148399	0.0125658	0.0131818	0.0158939	0.00980624	0.0248507	0.0148319	0.00959264	0.0138599	0.0128011	0.00976216	0.0133508	0.0176188	0.00744843
OPU 98	7041	0.0043757	0.00516513	0.0102148	0.0161353	0.0028487	0.00555291	0.00532334	0.00731473	0.0125916	0.0101004	0.000665336	0.0165844	0.00752048	0.0165435	0.0163388	0.0180211	0.0425796	0.0128548	0.00465823	0.00425176	0.0396007	0.0102624	0.0116311	0.00934657	0.0180054	0.00386574	0.0207599	0.0171341	0.0264023	0.0107199	0.00354691	0.00913285	0.00110051	0.00227273	0.00169599	0.00131642	0.00266054	0.000940468	0.00236295	0.00127986	0.00197759	0.0043364	0.00208848	0.00437932	0.00408236	0.00612826	0.00160171	0.00458365
OPU 587	6925	0.00742851	0.00469557	0.00916329	0.00130124	0.00538088	0.013803	0.00207019	0.00365736	0.00762758	0.00577164	0.000887115	0.0131206	0.0141474	0.011255	0.0057797	0.00642792	0.00699301	0.00709695	0.00739241	0.0236286	0.00698835	0.00899281	0.00432783	0.0158809	0.00549865	0.0185744	0.0112286	0.0103998	0.00713881	0.0106275	0.00572082	0.0112042	0.00953778	0.00557851	0.00529998	0.00945428	0.00362801	0.00931064	0.00803403	0.00938567	0.0140079	0.0043364	0.00531612	0.00218966	0.00514732	0.0115999	0.011212	0.00496562
OPU 668	6768	0.00630915	0.00219127	0.00240349	0.0256344	0.0206795	0.0069808	0.0206033	0.00500481	0.00914099	0.000564617	0.000887115	0.00545817	0.0022338	0.000474608	0.00333444	0.00539486	0.0004662	0.0104446	0.0275443	0.0069004	0.00144204	0.00560728	0.00973763	0.0141439	0.000754717	0.00075429	0.00496148	0.0110817	0.00101983	0.00619166	0.0083524	0.00536673	0.00440205	0.000619835	0.0167479	0.00706079	0.0197122	0.00347973	0.00189036	0.00383959	0.00411997	0.0177398	0.0290488	0.0207175	0.0198793	0.00306413	0.0101442	0.00534759
OPU 287	6084	0.00478274	0.00156519	0.00390566	0.00676643	0.00274319	0.00587022	0.00236593	0.00327238	0.0157395	0.00269762	0.00243957	0.0131206	0.0122115	0.00610211	0.0312326	0.00906795	0.00870241	0.0158007	0.00192405	0.00913083	0.0112035	0.00761744	0.0051393	0.0133168	0.0215633	0.00518574	0.00456979	0.00528514	0.00532578	0.00628408	0.00377574	0.00244798	0.00275128	0.00557851	0.00169599	0.00263284	0.00447454	0.00263331	0.0067344	0.00159983	0.000659196	0.00512484	0.00512626	0.00454775	0.00496983	0.0019698	0.00347037	0.00611154
OPU 704	5829	0.00753027	0.0104868	0.016524	0.00793754	0.00516987	0.0117404	0.0119282	0.00866218	0.00690114	0.00363864	0.000332668	0.00913194	0.00506329	0.00725473	0.00778037	0.000459137	0.00823621	0.002812	0.0149873	0.00508817	0.00865225	0.00169276	0.0078442	0.00264682	0.00161725	0.00490289	0.0105758	0.000426221	0.00475921	0.0109971	0.002746	0.00715564	0.010088	0.00392562	0.00487598	0.00741982	0.0105212	0.0074297	0.00992439	0.00543942	0.00444957	0.0115637	0.0149991	0.00875863	0.00425985	0.00372073	0.0138815	0.00763942
OPU 149	4630	0.00132289	0.00156519	0.00976416	0.00559532	0.00601393	0.00571157	0.00138013	0.00153994	0.00393486	0.00276035	0.00532269	0.00146951	0.011169	0.00244084	0.0184506	0.0157254	0.00559441	0.0269148	0.00172152	0.00578518	0.0112035	0.0116377	0.00432783	0.00347395	0.0434501	0.00226287	0.00404753	0.0149177	0.00351275	0.00267997	0.0020595	0.00668487	0.00256787	0.00950413	0.00106	0.00203447	0.00580481	0.00169284	0.00366257	0.000853242	0.00214239	0.00315375	0.00208848	0.00353714	0.00372737	0.00328299	0.000533903	0.0040107
OPU 131	4139	0.00376514	0.00751291	0.0147213	0.00247235	0.00664697	0.00840869	0.00463328	0.00500481	0.00720383	0.00294856	0.00110889	0.0113362	0.00565897	0.00305105	0.000222296	0.00229568	0.003108	0.00374933	0.00546835	0.0070398	0.00399334	0.00349132	0.00216392	0.00140612	0.00204852	0.0082029	0.00391696	0.00221635	0.00260623	0.00730062	0.0107551	0.00630826	0.0077036	0.00413223	0.00487598	0.00454763	0.00604668	0.00357378	0.00626181	0.00629266	0.00411997	0.00604468	0.00550598	0.00589523	0.00816471	0.00393959	0.0088094	0.00152788
OPU 33	4135	0.00671619	0.0122085	0.0141205	0.000780742	0.00189913	0.00364906	0.000492902	0.00173244	0.0026636	0.00282309	0.0249501	0.00104965	0.0142964	0.00284765	0.00111148	0.00470615	0.00559441	0.0057579	0.00435443	0.0136614	0.00820854	0.00253915	0.00162294	0.00529363	0.0139084	0.00292287	0.00104452	0.00298355	0.00339943	0.00314204	0.00331808	0.00131814	0.00568599	0.00578512	0.000847997	0.00299186	0.00253961	0.0058309	0.0106333	0.00394625	0.00379038	0.0103811	0.00208848	0.00168435	0.00496983	0.00437733	0.00160171	0.00802139
OPU 36	4050	0.00111937	0.0172171	0.00615893	0.000520494	0.00200464	0.0017452	0.00443612	0.00481232	0.00151341	0.00188206	0.00377024	0.00104965	0.00178704	0.00827175	0.000333444	0.00172176	0.00668221	0.00334762	0.00324051	0.00132432	0.00665557	0.00804063	0.00135245	0.00206782	0.00431267	0.00358288	0.00274187	0.00102293	0.00305949	0.00157102	0.00286041	0.00263629	0.0117388	0.00619835	0.00763197	0.00801819	0.00350707	0.0110035	0.00342628	0.0143985	0.00675676	0.00328515	0.00398709	0.00252653	0.00390486	0.0111622	0.00186866	0.00725745
OPU 262	3992	0.00427394	0.00297386	0.00285414	0.00351334	0.00411479	0.00555291	0.00335174	0.00307988	0.0046613	0.00244668	0.00399202	0.00535321	0.00394639	0.00433928	0.00255641	0.00172176	0.003885	0.00415104	0.00637975	0.00320625	0.00388242	0.00359712	0.00405734	0.00181969	0.00150943	0.00452574	0.00548374	0.00247208	0.00600567	0.00332686	0.00514874	0.00329536	0.00348496	0.00289256	0.00148399	0.0046673	0.00495828	0.00799398	0.00827032	0.00543942	0.00527357	0.00328515	0.00664515	0.00589523	0.00248491	0.00415846	0.00507208	0.00668449
OPU 139	3794	0.00172993	0.0129911	0.00120174	0.00104099	0.00348175	0.00158655	0.00414038	0.00384986	0.000908045	0.00244668	0.000887115	0.00241419	0.0018615	0.00244084	0.000666889	0.00160698	0.0029526	0.00267809	0.00273418	0.00299714	0.00199667	0.00264494	0.00135245	0.000165426	0.00247978	0.00556289	0.00130565	0.00119342	0.00260623	0.00129378	0.002746	0.00348366	0.0126559	0.00330579	0.0156879	0.00849689	0.00205587	0.0115678	0.00141777	0.0239974	0.0163151	0.00262812	0.00512626	0.00269496	0.00248491	0.0133508	0.00186866	0.00152788
OPU 117	2899	0.00427394	0.0118954	0.00570828	0.00117111	0.00179363	0.000793273	0.00118297	0.000962464	0.00242145	0.00169385	0.000776225	0.00220426	0.00349963	0.00183063	0.000666889	0.000573921	0.0010878	0.000803428	0.00172152	0.00278804	0.000665557	0.00338553	0.00027049	0.000165426	0.000215633	0.00669432	0.00248074	0.00059671	0.000566572	0.0028648	0.00228833	0.00216552	0.0110051	0.00392562	0.00678397	0.00550503	0.000604668	0.00479639	0.00094518	0.00479949	0.00477917	0.000525624	0.000759446	0.000673741	0.00798722	0.00350186	0.00427122	0.00210084
OPU 266	2873	0.00376514	0.00813899	0.00345501	0.00169161	0.00379827	0.00190386	0.00276025	0.00307988	0.00326896	0.002133	0.000221779	0.0017844	0.000372301	0.00122042	0.000333444	0.000459137	0.0010878	0.00254419	0.00101266	0.000906113	0.000554631	0.00105798	0.00216392	0.000661704	0.000215633	0.00179144	0.00326413	0.000340977	0.00101983	0.00194067	0.001373	0.00508427	0.00330154	0.00289256	0.00190799	0.00442796	0.00193494	0.00432615	0.0134688	0.00458618	0.00313118	0.00749014	0.00170875	0.00151592	0.00354988	0.00590939	0.00640683	0.00687548
OPU 130	2560	0.00305281	0.000782595	0.00465675	0.0022121	0.0013716	0.00333175	0.00187303	0.00307988	0.00351111	0.00257215	0.00399202	0.00188937	0.00379747	0.00481389	0.00200067	0.00264004	0.0034188	0.0029459	0.00283544	0.00487907	0.00321686	0.00201016	0.00243441	0.00289495	0.00140162	0.00377145	0.00274187	0.00358026	0.00611898	0.00194067	0.00102975	0.00273044	0.00201761	0.00206612	0.00296799	0.00131642	0.00459548	0.000940468	0.0024811	0.0019198	0.00197759	0.00197109	0.00284792	0.00269496	0.00248491	0.00175093	0.00453817	0.00420168
OPU 618	2427	0.00305281	0.00266082	0.00946372	0.000390371	0.00158261	0.00206251	0.00256309	0.00384986	0.00205824	0.00207026	0.000221779	0.00220426	0.000521221	0.00339006	0.00200067	0.000688705	0.0026418	0.00187467	0.00506329	0.00243953	0.00709928	0.00148117	0.000540979	0.000496278	0.00291105	0.00113144	0.00470035	0.00127866	0.00509915	0.00452823	0.000114416	0.00611995	0.00550257	0.00206612	0.00317999	0.00203447	0.00241867	0.00376187	0.00484405	0.00277304	0.00280158	0.0043364	0.00341751	0.0033687	0.00177494	0.00284526	0.00320342	0.00305577
OPU 108	2302	0.00325633	0.00219127	0.00525762	0.00143136	0.0014771	0.00460098	0.00256309	0.00192493	0.00314789	0.00156838	0.00155245	0.00419859	0.00156366	0.00176283	0.00166722	0.00195133	0.003108	0.00147295	0.00293671	0.00125462	0.00188575	0.00232755	0.00216392	0.00231596	0.00118598	0.0020743	0.00365583	0.000852442	0.00283286	0.00304963	0.00389016	0.00291875	0.00403522	0.0018595	0.00275599	0.00359023	0.00423268	0.00413806	0.0022448	0.00234642	0.00329598	0.0022339	0.00322764	0.00404245	0.00230742	0.0013132	0.00160171	0.00324675
OPU 164	2285	0.00183169	0.0025043	0.00270392	0.00195185	0.00116058	0.0017452	0.00138013	0.0026949	0.00223985	0.000878294	0.0062098	0.00136454	0.00349963	0.00366127	0.00266756	0.00286961	0.0020202	0.00267809	0.00253165	0.00292744	0.00177482	0.00285654	0.00135245	0.00314309	0.0012938	0.00330002	0.00208905	0.00144915	0.00328612	0.00258756	0.00183066	0.00178891	0.00183419	0.00247934	0.00275599	0.00239349	0.00326521	0.00197498	0.0024811	0.003093	0.00346078	0.00183968	0.00265806	0.00538993	0.000532481	0.00284526	0.00213561	0.0040107
OPU 727	1835	0.00234049	0.00500861	0.00570828	0.000910865	0.00379827	0.00269713	0.00305599	0.0053898	0.00175555	0.00169385	0.000110889	0.00493335	0.000967982	0.00115262	0.000666889	0.000344353	0.0012432	0.00107124	0.00141772	0.00069701	0.000776484	0.000317393	0.000811469	0.00082713	0.000431267	0.00122572	0.00143622	0.000170488	0.00124646	0.0028648	0.00286041	0.00348366	0.00458547	0.0018595	0.00233199	0.00167544	0.00314427	0.00263331	0.00212665	0.00245307	0.00164799	0.00328515	0.00379723	0.00117905	0.00461484	0.00218866	0.00400427	0.000954927
OPU 123	1707	0.00600387	0.00438253	0.00225327	0.00234223	0.00485334	0.00190386	0.00197161	0.00115496	0.00308735	0.00125471	0.000665336	0.00440852	0.00119136	0.00257645	0.00211182	0.000459137	0.0032634	0.000803428	0.00243038	0.00069701	0.00266223	0.00201016	0.000811469	0.00157155	0.000215633	0.000848576	0.000783392	0.000255733	0.000453258	0.00600684	0.00983982	0.00150645	0.00330154	0.00123967	0.00551198	0.00179512	0.00193494	0.00310355	0.00165406	0.00234642	0.00626236	0.000525624	0.00189861	0.00303183	0.00390486	0.00612826	0.00133476	0.000381971
OPU 725	1579	0.00142465	0.00156519	0.00585849	0.00117111	0.00305972	0.00126924	0.00197161	0.00288739	0.000908045	0.00125471	0.00110889	0.00241419	0.00230827	0.00216964	0.00188952	0.00413223	0.0017094	0.0029459	0.000911392	0.00195163	0.00244038	0.00137537	0.000811469	0.00347395	0.00140162	0.00179144	0.000652827	0.00340977	0.00294618	0.00277239	0.00297483	0.00131814	0.00146735	0.000826446	0.00148399	0.00167544	0.00133027	0.00169284	0.00189036	0.00159983	0.00148319	0.00157687	0.0024682	0.00151592	0.00479233	0.00240753	0.00186866	0.00305577
OPU 179	1576	0.00132289	0.00219127	0.00615893	0.000780742	0.00274319	0.00491829	0.00167587	0.00211742	0.00121073	0.00144291	0.000665336	0.00199433	0.000595681	0.00054241	0.00133378	0.00321396	0.000621601	0.00107124	0.00141772	0.00139402	0.000554631	0.00116377	0.0027049	0.000248139	0.0012938	0.00264002	0.00169735	0.0044327	0.00124646	0.00240274	0.00194508	0.00376612	0.00256787	0.0018595	0.00296799	0.00311154	0.00169307	0.00338569	0.00389887	0.00223976	0.00164799	0.00486202	0.00265806	0.00151592	0.000887469	0.00153206	0.00373732	0.00229183
OPU 666	1316	0.00193345	0.00219127	0.00826198	0.000520494	0.00263769	0.00222116	0.00138013	0.000769971	0.00108965	0.000439147	0.000887115	0.00020993	0.00215934	0.000610211	0.000778037	0.00172176	0.0004662	0.000937333	0.00141772	0.00592458	0.000665557	0.00169276	0.000811469	0.000661704	0.000862534	0.0020743	0.00221961	0.00119342	0.000679887	0.00249515	0.001373	0.00216552	0.00146735	0.00144628	0.00148399	0.000359023	0.001814	0.00150475	0.00200851	0.00181314	0.000988794	0.00367937	0.00132903	0.00134748	0.00106496	0.000875465	0.00613988	0.00171887
OPU 617	1119	0.0010176	0.000626076	0.00105152	0.00195185	0.00116058	0.00126924	0.00216877	0.000962464	0.00102912	0.00181932	0.000332668	0.0020993	0.00178704	0.00149163	0.000555741	0.00149219	0.0017094	0.00214247	0.000607595	0.00167282	0.00199667	0.00105798	0.00135245	0.000165426	0.00172507	0.000848576	0.000783392	0.00119342	0.00169972	0.00175585	0.0020595	0.00103568	0.00128393	0.000619835	0.000847997	0.000239349	0.0010884	0.000658328	0.00165406	0.000426621	0.000164799	0.00197109	0.000569584	0.00202122	0.000887469	0.000656599	0.00106781	0.000381971
[truncated: 57 more columns]
